# Supplementary material for: Ethyl 5-methyl-3-phenyl­isoxazole-4-carboxyl­ate
Source: Acta Crystallogr Sect E Struct Rep Online. 2013 May 31;69(Pt 6):o987. doi: 10.1107/S160053681301427X (PMC3685120; doi:10.1107/S160053681301427X)
Supplement: Supplementary file 1 [file e-69-0o987-sup1.cif]

##############################################################################
#                                                                            #
# This CIF contains the data in a paper accepted for publication in          #
# Acta Crystallographica Section E. It conforms to the requirements of       #
# Notes for Authors for Acta Crystallographica Section E, and has been       #
# peer reviewed under the auspices of the IUCr Commission on Journals.       #
#                                                                            #
# Full details of the Crystallographic Information File format               #
# are given in the paper "The Crystallographic Information File (CIF):       #
# a New Standard Archive File for Crystallography" by S. R. Hall, F. H.      #
# Allen and I. D. Brown [Acta Cryst. (1991), A47, 655-685].                  #
#                                                                            #
# The current version of the core CIF dictionary is obtainable from          #
# ftp://ftp.iucr.org/pub/cif_core.dic.                                       #
#                                                                            #
# Software is freely available for graphical display of the structure(s)     #
# in this CIF. For information consult the CIF software page                 #
# http://www.iucr.org/resources/cif/software.                                #
#                                                                            #
# This file may be used for bona fide research purposes within the           #
# scientific community so long as proper attribution is given to the journal # 
# article from which it was obtained.                                        #
#                                                                            #
##############################################################################
data_global
_audit_creation_method     'PLATON <TABLE ACC> option'
_journal_date_recd_electronic     2013-04-05
_journal_date_accepted     2013-05-23
_journal_name_full     'Acta Crystallographica, Section E'
_journal_year     2013
_journal_volume     69
_journal_issue      6
_journal_page_first     o987
_journal_page_last     o987
_journal_paper_category     QO
_journal_paper_doi     10.1107/S160053681301427X
_journal_coeditor_code     NC2309
_publ_contact_author_name     'Dr. M. Mahendra'
_publ_contact_author_address
;
Department of Studies in Physics,
University of Mysore,
Mysore 570 006,
Karnataka State,
India
;
_publ_contact_author_email     mahendra@physics.uni-mysore.ac.in
_publ_contact_author_fax     ?
_publ_contact_author_phone        .91E-306
_publ_section_title
;
Ethyl 5-methyl-3-phenylisoxazole-4-carboxylate
;
loop_
    _publ_author_name
    _publ_author_address
    'Chandra'
;
Department of Studies in Physics
Manasagangotri
University of Mysore
Mysore 570 006
India
;
    'Raghu, K.'
;Department of Chemistry
Yuvaraja's College
University of Mysore
Mysore 570 005
India
;
    'Jeyaseelan, S.'
;
Department of Physics
St Philomena's College
Mysore
India
;
    'Umesha, K. B.'
;
Department of Chemistry
Yuvaraja's College
University of Mysore
Mysore 570 005
India
;
    'Mahendra, M.'
;
Department of Studies in Physics
Manasagangotri
University of Mysore
Mysore 570 006
India
;
data_I
_chemical_name_systematic
;
Ethyl 5-methyl-3-phenylisoxazole-4-carboxylate
;
_chemical_name_common     ?
_chemical_formula_moiety     'C13 H13 N O3'
_chemical_formula_sum     'C13 H13 N O3'
_chemical_formula_structural     ?
_chemical_formula_iupac     'C13 H13 N O3'
_chemical_formula_weight     231.24
_chemical_melting_point     ?
_symmetry_cell_setting     monoclinic
_symmetry_space_group_name_H-M     'P 21/c'
_symmetry_space_group_name_Hall     '-P 2ybc'
loop_
    _symmetry_equiv_pos_site_id
    _symmetry_equiv_pos_as_xyz
    1 x,y,z
    2 -x,1/2+y,1/2-z
    3 -x,-y,-z
    4 x,1/2-y,1/2+z
_cell_length_a     9.750(8)
_cell_length_b     14.589(13)
_cell_length_c     9.397(8)
_cell_angle_alpha     90
_cell_angle_beta     116.872(13)
_cell_angle_gamma     90
_cell_volume     1192.3(18)
_cell_formula_units_Z     4
_cell_measurement_reflns_used     2060
_cell_measurement_theta_min     2.34
_cell_measurement_theta_max     25.00
_cell_measurement_temperature     273
_cell_special_details
;
;
_exptl_crystal_description     'block'
_exptl_crystal_colour     'yellow'
_exptl_crystal_size_max     0.30
_exptl_crystal_size_mid     0.25
_exptl_crystal_size_min     0.20
_exptl_crystal_size_rad     ?
_exptl_crystal_density_diffrn     1.288
_exptl_crystal_density_meas     ?
_exptl_crystal_density_method     'Not Measured'
_exptl_crystal_F_000     488
_exptl_absorpt_coefficient_mu     0.092
_exptl_absorpt_correction_type     none
_exptl_absorpt_process_details     ?
_exptl_absorpt_correction_T_min     ?
_exptl_absorpt_correction_T_max     ?
_exptl_special_details
;
;
_diffrn_ambient_temperature     273
_diffrn_radiation_type     'MoK\a'
_diffrn_radiation_wavelength     0.71073
_diffrn_radiation_source     ?
_diffrn_radiation_monochromator     ?
_diffrn_measurement_device_type     'Bruker APEXII CCD area-detector'
_diffrn_measurement_method     '\w and \f scans'
_diffrn_detector_area_resol_mean     ?
_diffrn_reflns_number     10036
_diffrn_reflns_av_R_equivalents     0.0390
_diffrn_reflns_av_sigmaI/netI     0.0312
_diffrn_reflns_theta_min     2.34
_diffrn_reflns_theta_max     25.00
_diffrn_reflns_theta_full     25.00
_diffrn_measured_fraction_theta_max     0.983
_diffrn_measured_fraction_theta_full     0.983
_diffrn_reflns_limit_h_min     -11
_diffrn_reflns_limit_h_max     11
_diffrn_reflns_limit_k_min     -17
_diffrn_reflns_limit_k_max     17
_diffrn_reflns_limit_l_min     -11
_diffrn_reflns_limit_l_max     11
_diffrn_reflns_reduction_process
;
;
_refine_special_details
;
Refinement on <i>F</i>^2^ for ALL reflections except those flagged by the user
for potential systematic errors. Weighted <i>R</i>-factors <i>wR</i> and all
goodnesses of fit <i>S</i> are based on <i>F</i>^2^, conventional
<i>R</i>-factors <i>R</i> are based on <i>F</i>, with <i>F</i> set to zero for
negative <i>F</i>^2^. The observed criterion of <i>F</i>^2^ > \s(<i>F</i>^2^)
is used only for calculating -<i>R</i>-factor-obs <i>etc</i>. and is not
relevant to the choice of reflections for refinement. <i>R</i>-factors based
on <i>F</i>^2^ are statistically about twice as large as those based on
<i>F</i>, and <i>R</i>-factors based on ALL data will be even larger.
;
_reflns_number_total     2060
_reflns_number_gt     1340
_reflns_threshold_expression     I>2\s(I)
_refine_ls_structure_factor_coef     Fsqd
_refine_ls_matrix_type     full
_refine_ls_R_factor_all     0.0830
_refine_ls_R_factor_gt     0.0536
_refine_ls_wR_factor_gt     0.1595
_refine_ls_wR_factor_ref     0.1861
_refine_ls_goodness_of_fit_ref     0.989
_refine_ls_restrained_S_all     0.989
_refine_ls_number_reflns     2060
_refine_ls_number_parameters     156
_refine_ls_number_restraints     0
_refine_ls_number_constraints     ?
_refine_ls_hydrogen_treatment     constr
_refine_ls_weighting_scheme     calc
_refine_ls_weighting_details
         'calc w=1/[\s^2^(Fo^2^)+(0.1145P)^2^]         where P=(Fo^2^+2Fc^2^)/3'
_atom_sites_solution_hydrogens     geom
_atom_sites_solution_primary     direct
_atom_sites_solution_secondary     difmap
_refine_ls_shift/su_max     0.000
_refine_ls_shift/su_mean     0.000
_refine_diff_density_max     0.161
_refine_diff_density_min     -0.165
_refine_ls_extinction_method     'none'
_refine_ls_abs_structure_details     ?
_refine_ls_abs_structure_Flack     .
loop_
    _atom_type_symbol
    _atom_type_description
    _atom_type_scat_dispersion_real
    _atom_type_scat_dispersion_imag
    _atom_type_scat_source
    O O 0.0106 0.0060 'International Tables Vol C Tables 4.2.6.8 and 6.1.1.4'
    N N 0.0061 0.0033 'International Tables Vol C Tables 4.2.6.8 and 6.1.1.4'
    H H 0.0000 0.0000 'International Tables Vol C Tables 4.2.6.8 and 6.1.1.4'
    C C 0.0033 0.0016 'International Tables Vol C Tables 4.2.6.8 and 6.1.1.4'
_computing_data_collection     'APEX2 (Bruker, 2009)'
_computing_cell_refinement     'SAINT (Bruker, 2009)'
_computing_data_reduction     'SAINT (Bruker, 2009)'
_computing_structure_solution     'SHELXS97 (Sheldrick, 2008)'
_computing_structure_refinement     'SHELXL97 (Sheldrick, 2008)'
_computing_molecular_graphics     'PLATON (Spek, 2009)'
_computing_publication_material     'SHELXL97 (Sheldrick, 2008)'
loop_
    _atom_site_type_symbol
    _atom_site_label
    _atom_site_fract_x
    _atom_site_fract_y
    _atom_site_fract_z
    _atom_site_U_iso_or_equiv
    _atom_site_thermal_displace_type
    _atom_site_calc_flag
    _atom_site_refinement_flags
    _atom_site_occupancy
    O O9 0.6154(2) 0.13026(13) -0.1802(3) 0.0780(8) Uani . . 1.000
    O O14 0.6825(2) 0.12137(19) 0.2907(3) 0.1153(12) Uani . . 1.000
    O O15 0.4317(2) 0.09643(11) 0.17563(19) 0.0667(6) Uani . . 1.000
    N N8 0.4554(3) 0.14345(15) -0.2522(3) 0.0747(9) Uani . . 1.000
    C C1 0.1443(3) 0.10417(18) -0.3147(3) 0.0721(10) Uani . . 1.000
    C C2 -0.0093(3) 0.1141(2) -0.3603(4) 0.0840(11) Uani . . 1.000
    C C3 -0.0594(3) 0.1676(2) -0.2736(4) 0.0861(11) Uani . . 1.000
    C C4 0.0469(3) 0.21272(19) -0.1411(4) 0.0798(11) Uani . . 1.000
    C C5 0.2008(3) 0.20332(16) -0.0937(3) 0.0649(9) Uani . . 1.000
    C C6 0.2520(3) 0.14949(15) -0.1799(3) 0.0571(8) Uani . . 1.000
    C C7 0.4161(3) 0.13941(14) -0.1372(3) 0.0577(8) Uani . . 1.000
    C C10 0.6666(3) 0.11924(16) -0.0234(3) 0.0646(9) Uani . . 1.000
    C C11 0.8327(3) 0.0997(2) 0.0691(4) 0.0865(11) Uani . . 1.000
    C C12 0.5479(3) 0.12501(14) 0.0123(3) 0.0592(8) Uani . . 1.000
    C C13 0.5628(3) 0.11456(17) 0.1739(3) 0.0654(9) Uani . . 1.000
    C C16 0.4341(4) 0.0912(2) 0.3301(3) 0.0824(11) Uani . . 1.000
    C C17 0.2752(4) 0.0730(2) 0.3043(4) 0.0957(14) Uani . . 1.000
    H H1 0.17710 0.06700 -0.37380 0.0870 Uiso calc R 1.000
    H H2 -0.08040 0.08420 -0.45110 0.1010 Uiso calc R 1.000
    H H3 -0.16400 0.17340 -0.30390 0.1030 Uiso calc R 1.000
    H H4 0.01350 0.25020 -0.08290 0.0950 Uiso calc R 1.000
    H H5 0.27120 0.23350 -0.00280 0.0780 Uiso calc R 1.000
    H H11A 0.85120 0.03600 0.05850 0.1300 Uiso calc R 1.000
    H H11B 0.86540 0.11380 0.17950 0.1300 Uiso calc R 1.000
    H H11C 0.88940 0.13650 0.02920 0.1300 Uiso calc R 1.000
    H H16A 0.47100 0.14850 0.38720 0.0990 Uiso calc R 1.000
    H H16B 0.50210 0.04240 0.39260 0.0990 Uiso calc R 1.000
    H H17A 0.20880 0.12140 0.24150 0.1430 Uiso calc R 1.000
    H H17B 0.27330 0.06990 0.40550 0.1430 Uiso calc R 1.000
    H H17C 0.24040 0.01570 0.24930 0.1430 Uiso calc R 1.000
loop_
    _atom_site_aniso_label
    _atom_site_aniso_U_11
    _atom_site_aniso_U_22
    _atom_site_aniso_U_33
    _atom_site_aniso_U_12
    _atom_site_aniso_U_13
    _atom_site_aniso_U_23
    O9 0.0756(13) 0.0937(13) 0.0679(14) 0.0024(9) 0.0352(11) 0.0109(10)
    O14 0.0684(14) 0.196(3) 0.0521(14) -0.0009(13) 0.0015(11) -0.0013(13)
    O15 0.0746(12) 0.0772(11) 0.0415(10) -0.0015(8) 0.0203(9) 0.0048(7)
    N8 0.0768(16) 0.0898(15) 0.0555(15) 0.0044(11) 0.0281(12) 0.0099(11)
    C1 0.0728(18) 0.0765(16) 0.0501(16) -0.0049(12) 0.0129(13) -0.0015(12)
    C2 0.072(2) 0.091(2) 0.0633(19) -0.0137(15) 0.0079(16) 0.0049(15)
    C3 0.0632(18) 0.091(2) 0.092(2) 0.0039(15) 0.0245(18) 0.0233(18)
    C4 0.081(2) 0.0796(17) 0.076(2) 0.0125(14) 0.0329(16) 0.0104(15)
    C5 0.0744(17) 0.0609(14) 0.0497(15) 0.0009(11) 0.0195(13) 0.0038(11)
    C6 0.0634(15) 0.0558(12) 0.0411(14) -0.0012(10) 0.0139(12) 0.0063(10)
    C7 0.0676(16) 0.0533(13) 0.0445(15) -0.0043(10) 0.0186(12) 0.0011(10)
    C10 0.0661(16) 0.0592(13) 0.0621(18) -0.0047(11) 0.0234(14) 0.0014(11)
    C11 0.0643(18) 0.096(2) 0.091(2) -0.0043(14) 0.0279(16) 0.0033(16)
    C12 0.0619(15) 0.0555(12) 0.0494(15) -0.0033(10) 0.0157(12) 0.0027(10)
    C13 0.0633(17) 0.0723(15) 0.0466(16) 0.0026(12) 0.0126(13) 0.0014(11)
    C16 0.110(2) 0.090(2) 0.0457(16) 0.0163(16) 0.0338(16) 0.0099(13)
    C17 0.121(3) 0.098(2) 0.090(2) 0.0003(18) 0.067(2) -0.0064(18)
_geom_special_details
;
Bond distances, angles <i>etc</i>. have been calculated using the rounded
fractional coordinates. All su's are estimated from the variances of the
(full) variance-covariance matrix. The cell e.s.d.'s are taken into account in
the estimation of distances, angles and torsion angles
;
loop_
    _geom_bond_atom_site_label_1
    _geom_bond_atom_site_label_2
    _geom_bond_site_symmetry_1
    _geom_bond_site_symmetry_2
    _geom_bond_distance
    _geom_bond_publ_flag
    O9 N8 . . 1.405(4) ?
    O9 C10 . . 1.335(4) ?
    O14 C13 . . 1.191(4) ?
    O15 C13 . . 1.313(4) ?
    O15 C16 . . 1.443(4) ?
    N8 C7 . . 1.301(4) ?
    C1 C2 . . 1.367(5) ?
    C1 C6 . . 1.394(4) ?
    C2 C3 . . 1.368(5) ?
    C3 C4 . . 1.375(5) ?
    C4 C5 . . 1.366(5) ?
    C5 C6 . . 1.374(4) ?
    C6 C7 . . 1.470(5) ?
    C7 C12 . . 1.427(4) ?
    C10 C11 . . 1.479(5) ?
    C10 C12 . . 1.345(5) ?
    C12 C13 . . 1.467(4) ?
    C16 C17 . . 1.480(6) ?
    C1 H1 . . 0.9300 ?
    C2 H2 . . 0.9300 ?
    C3 H3 . . 0.9300 ?
    C4 H4 . . 0.9300 ?
    C5 H5 . . 0.9300 ?
    C11 H11A . . 0.9600 ?
    C11 H11B . . 0.9600 ?
    C11 H11C . . 0.9600 ?
    C16 H16A . . 0.9700 ?
    C16 H16B . . 0.9700 ?
    C17 H17A . . 0.9600 ?
    C17 H17B . . 0.9600 ?
    C17 H17C . . 0.9600 ?
loop_
    _geom_contact_atom_site_label_1
    _geom_contact_atom_site_label_2
    _geom_contact_distance
    _geom_contact_site_symmetry_1
    _geom_contact_site_symmetry_2
    _geom_contact_publ_flag
    O14 C2 3.300(5) . 1_656 no
    O14 C11 3.056(5) . . no
    O15 C5 2.959(4) . . no
    O15 C10 3.410(4) . 3_655 no
    O15 C6 3.089(4) . . no
    O9 H17C 2.7900 . 3_655 no
    O14 H16B 2.6200 . . no
    O14 H11B 2.4400 . . no
    O14 H16A 2.6300 . . no
    O14 H2 2.5400 . 1_656 no
    O15 H5 2.6200 . . no
    N8 H1 2.6700 . . no
    N8 H5 2.8600 . 4_554 no
    C2 O14 3.300(5) . 1_454 no
    C5 C17 3.567(5) . 4_554 no
    C5 C13 3.526(5) . . no
    C5 O15 2.959(4) . . no
    C6 O15 3.089(4) . . no
    C10 O15 3.410(4) . 3_655 no
    C11 O14 3.056(5) . . no
    C13 C5 3.526(5) . . no
    C17 C5 3.567(5) . 4_555 no
    C1 H4 3.1000 . 4_554 no
    C2 H4 2.9600 . 4_554 no
    C4 H11C 2.8900 . 1_455 no
    C5 H17A 3.0100 . 4_554 no
    C12 H5 3.0800 . . no
    C13 H11B 2.9300 . . no
    C13 H5 3.1000 . . no
    C16 H16B 3.0800 . 3_656 no
    H1 N8 2.6700 . . no
    H2 O14 2.5400 . 1_454 no
    H4 H11C 2.5500 . 1_455 no
    H4 C1 3.1000 . 4_555 no
    H4 C2 2.9600 . 4_555 no
    H5 O15 2.6200 . . no
    H5 C12 3.0800 . . no
    H5 C13 3.1000 . . no
    H5 N8 2.8600 . 4_555 no
    H11B O14 2.4400 . . no
    H11B C13 2.9300 . . no
    H11C C4 2.8900 . 1_655 no
    H11C H4 2.5500 . 1_655 no
    H16A O14 2.6300 . . no
    H16B O14 2.6200 . . no
    H16B C16 3.0800 . 3_656 no
    H16B H16B 2.3800 . 3_656 no
    H17A C5 3.0100 . 4_555 no
    H17C O9 2.7900 . 3_655 no
loop_
    _geom_angle_atom_site_label_1
    _geom_angle_atom_site_label_2
    _geom_angle_atom_site_label_3
    _geom_angle_site_symmetry_1
    _geom_angle_site_symmetry_2
    _geom_angle_site_symmetry_3
    _geom_angle
    _geom_angle_publ_flag
    N8 O9 C10 . . . 109.1(2) ?
    C13 O15 C16 . . . 116.7(2) ?
    O9 N8 C7 . . . 105.9(2) ?
    C2 C1 C6 . . . 120.2(3) ?
    C1 C2 C3 . . . 120.6(3) ?
    C2 C3 C4 . . . 119.1(3) ?
    C3 C4 C5 . . . 121.0(3) ?
    C4 C5 C6 . . . 120.2(3) ?
    C1 C6 C5 . . . 118.8(3) ?
    C1 C6 C7 . . . 118.7(2) ?
    C5 C6 C7 . . . 122.5(2) ?
    N8 C7 C6 . . . 117.5(2) ?
    N8 C7 C12 . . . 110.6(3) ?
    C6 C7 C12 . . . 131.9(3) ?
    O9 C10 C11 . . . 115.8(3) ?
    O9 C10 C12 . . . 109.5(3) ?
    C11 C10 C12 . . . 134.6(3) ?
    C7 C12 C10 . . . 104.9(2) ?
    C7 C12 C13 . . . 131.2(3) ?
    C10 C12 C13 . . . 123.9(3) ?
    O14 C13 O15 . . . 124.0(3) ?
    O14 C13 C12 . . . 122.9(3) ?
    O15 C13 C12 . . . 113.1(2) ?
    O15 C16 C17 . . . 107.8(2) ?
    C2 C1 H1 . . . 120.00 ?
    C6 C1 H1 . . . 120.00 ?
    C1 C2 H2 . . . 120.00 ?
    C3 C2 H2 . . . 120.00 ?
    C2 C3 H3 . . . 120.00 ?
    C4 C3 H3 . . . 120.00 ?
    C3 C4 H4 . . . 120.00 ?
    C5 C4 H4 . . . 119.00 ?
    C4 C5 H5 . . . 120.00 ?
    C6 C5 H5 . . . 120.00 ?
    C10 C11 H11A . . . 109.00 ?
    C10 C11 H11B . . . 110.00 ?
    C10 C11 H11C . . . 109.00 ?
    H11A C11 H11B . . . 109.00 ?
    H11A C11 H11C . . . 109.00 ?
    H11B C11 H11C . . . 109.00 ?
    O15 C16 H16A . . . 110.00 ?
    O15 C16 H16B . . . 110.00 ?
    C17 C16 H16A . . . 110.00 ?
    C17 C16 H16B . . . 110.00 ?
    H16A C16 H16B . . . 108.00 ?
    C16 C17 H17A . . . 110.00 ?
    C16 C17 H17B . . . 109.00 ?
    C16 C17 H17C . . . 109.00 ?
    H17A C17 H17B . . . 110.00 ?
    H17A C17 H17C . . . 109.00 ?
    H17B C17 H17C . . . 109.00 ?
loop_
    _geom_torsion_atom_site_label_1
    _geom_torsion_atom_site_label_2
    _geom_torsion_atom_site_label_3
    _geom_torsion_atom_site_label_4
    _geom_torsion_site_symmetry_1
    _geom_torsion_site_symmetry_2
    _geom_torsion_site_symmetry_3
    _geom_torsion_site_symmetry_4
    _geom_torsion
    _geom_torsion_publ_flag
    C10 O9 N8 C7 . . . . -0.4(3) no
    N8 O9 C10 C11 . . . . 176.9(2) no
    N8 O9 C10 C12 . . . . -0.3(3) no
    C16 O15 C13 O14 . . . . 4.6(4) no
    C16 O15 C13 C12 . . . . -175.9(2) no
    C13 O15 C16 C17 . . . . 178.4(2) no
    O9 N8 C7 C6 . . . . -178.90(18) no
    O9 N8 C7 C12 . . . . 0.9(2) no
    C6 C1 C2 C3 . . . . -0.8(4) no
    C2 C1 C6 C5 . . . . 0.6(4) no
    C2 C1 C6 C7 . . . . -178.2(2) no
    C1 C2 C3 C4 . . . . 1.1(5) no
    C2 C3 C4 C5 . . . . -1.3(5) no
    C3 C4 C5 C6 . . . . 1.1(4) no
    C4 C5 C6 C1 . . . . -0.7(4) no
    C4 C5 C6 C7 . . . . 178.0(2) no
    C1 C6 C7 N8 . . . . 42.7(3) no
    C1 C6 C7 C12 . . . . -137.0(3) no
    C5 C6 C7 N8 . . . . -136.0(3) no
    C5 C6 C7 C12 . . . . 44.3(4) no
    N8 C7 C12 C10 . . . . -1.1(3) no
    N8 C7 C12 C13 . . . . -179.1(2) no
    C6 C7 C12 C10 . . . . 178.7(2) no
    C6 C7 C12 C13 . . . . 0.7(4) no
    O9 C10 C12 C7 . . . . 0.8(3) no
    O9 C10 C12 C13 . . . . 179.0(2) no
    C11 C10 C12 C7 . . . . -175.7(3) no
    C11 C10 C12 C13 . . . . 2.4(4) no
    C7 C12 C13 O14 . . . . -164.3(3) no
    C7 C12 C13 O15 . . . . 16.2(3) no
    C10 C12 C13 O14 . . . . 18.0(4) no
    C10 C12 C13 O15 . . . . -161.5(2) no
