# Supplementary material for: Ethyl 5-methyl-3-phenyl­isoxazole-4-carboxyl­ate
Source: Acta Crystallogr Sect E Struct Rep Online. 2013 May 31;69(Pt 6):o987. doi: 10.1107/S160053681301427X (PMC3685120; doi:10.1107/S160053681301427X)
Supplement: Supplementary file 2 [file e-69-0o987-Isup2.hkl]

# 
# h,k,l, Fc-squared, Fo-squared, sigma(Fo-squared) and status flag 
# 
data_I
_shelx_title ' nlo in P2(1)/c' 
_shelx_refln_list_code          4 
_shelx_F_calc_maximum      206.77 
_exptl_crystal_F_000       488.00 
_reflns_d_resolution_high  0.8409 
 
loop_ 
 _symmetry_equiv_pos_as_xyz 
 'x, y, z' 
 '-x, y+1/2, -z+1/2' 
 '-x, -y, -z' 
 'x, -y-1/2, z-1/2' 
 
_cell_length_a     9.7503 
_cell_length_b    14.5895 
_cell_length_c     9.3969 
_cell_angle_alpha  90.000 
_cell_angle_beta  116.872 
_cell_angle_gamma  90.000 
 
_shelx_F_squared_multiplier     1.000 
 
loop_ 
 _refln_index_h 
 _refln_index_k 
 _refln_index_l 
 _refln_F_squared_calc 
 _refln_F_squared_meas 
 _refln_F_squared_sigma 
 _refln_observed_status 
   1   0   0     6075.03     5425.84    155.69 o 
   2   0   0     1593.86     1518.53     15.60 o 
   3   0   0        6.08        6.33      0.90 o 
   4   0   0        1.79        1.37      0.78 o 
   5   0   0      396.28      447.34      7.48 o 
   6   0   0       38.36       35.06      2.53 o 
   7   0   0      254.11      248.69      6.38 o 
   8   0   0      173.81      170.39     10.32 o 
   9   0   0       12.25       15.60      5.13 o 
  10   0   0       25.27       40.84      8.30 o 
   1   1   0      268.57      225.02      5.18 o 
   2   1   0      320.88      283.62      3.12 o 
   3   1   0      203.17      200.19      2.89 o 
   4   1   0     1105.07     1165.32      9.39 o 
   5   1   0      699.00      705.95      7.50 o 
   6   1   0       11.17       12.44      1.23 o 
   7   1   0       38.60       38.72      2.50 o 
   8   1   0        5.72        3.91      1.88 o 
   9   1   0        0.61        1.34      2.09 o 
  10   1   0        0.79        5.22      2.84 o 
   0   2   0       53.76       53.08      2.73 o 
   1   2   0     1329.33     1260.53     10.72 o 
   2   2   0      121.17      115.28      2.02 o 
   3   2   0       87.95       87.82      2.01 o 
   4   2   0       78.85       86.64      2.20 o 
   5   2   0       15.97       21.91      1.38 o 
   6   2   0        6.63        7.88      1.11 o 
   7   2   0       77.44       77.50      2.86 o 
   8   2   0        2.28        2.55      1.76 o 
   9   2   0        2.64        3.49      3.67 o 
  10   2   0        0.06        1.40      3.64 o 
   1   3   0      357.78      367.08      4.37 o 
   2   3   0       50.12       40.93      1.27 o 
   3   3   0        0.82        1.49      0.48 o 
   4   3   0      611.99      607.49      7.18 o 
   5   3   0      251.76      249.85      4.42 o 
   6   3   0      163.63      148.79      7.29 o 
   7   3   0      126.96      123.61      9.82 o 
   8   3   0       10.97       12.44      2.50 o 
   9   3   0        0.54        0.75      2.32 o 
  10   3   0        0.23       -1.12      2.96 o 
   0   4   0    42754.24    40697.54    326.34 o 
   1   4   0     7877.17     8317.23     59.07 o 
   2   4   0     1012.09      965.19      8.35 o 
   3   4   0        1.08        1.34      0.53 o 
   4   4   0      206.04      193.13      3.62 o 
   5   4   0       95.98       93.14      2.64 o 
   6   4   0        9.12       10.93      1.25 o 
   7   4   0      246.34      237.68      6.43 o 
   8   4   0       34.51       33.57      9.09 o 
   9   4   0       25.32       25.81      3.92 o 
  10   4   0       12.73        9.89      3.77 o 
   1   5   0      826.16      769.92      7.54 o 
   2   5   0      136.68      131.38      2.85 o 
   3   5   0      204.94      180.64      3.26 o 
   4   5   0      398.61      382.20      5.47 o 
   5   5   0       18.04       19.09      1.54 o 
   6   5   0       38.06       43.87      2.59 o 
   7   5   0       44.37       46.07      3.60 o 
   8   5   0        0.07        1.01      2.25 o 
   9   5   0        1.63        2.00      2.44 o 
   0   6   0      783.44      799.29      9.55 o 
   1   6   0       37.84       34.32      1.43 o 
   2   6   0        0.03        0.35      0.52 o 
   3   6   0       27.46       28.42      1.77 o 
   4   6   0       38.63       37.96      1.80 o 
   5   6   0        8.88       10.75      1.41 o 
   6   6   0       29.41       28.40      5.11 o 
   7   6   0       97.50       96.92      4.84 o 
   8   6   0        5.84        5.45      2.59 o 
   9   6   0        3.36        5.81      2.85 o 
   1   7   0      264.41      236.14      3.75 o 
   2   7   0      217.99      207.49      4.02 o 
   3   7   0      102.67      102.01      3.01 o 
   4   7   0        4.01        3.26      0.95 o 
   5   7   0       34.44       29.31      2.24 o 
   6   7   0        2.78        2.44      1.09 o 
   7   7   0       23.42       20.18      2.85 o 
   8   7   0        6.68        6.47      2.66 o 
   9   7   0        0.05       -1.36      2.84 o 
   0   8   0     2155.24     2174.64     22.12 o 
   1   8   0     1063.25     1071.96     10.00 o 
   2   8   0      255.24      223.82      4.80 o 
   3   8   0       29.60       36.42      2.24 o 
   4   8   0       62.67       52.71      2.75 o 
   5   8   0       15.85       16.00      1.83 o 
   6   8   0        0.47        0.83      1.14 o 
   7   8   0       46.49       46.78      7.17 o 
   8   8   0        1.29        0.30      1.93 o 
   9   8   0       15.39       16.07      3.98 o 
   1   9   0      173.81      154.31      3.64 o 
   2   9   0       73.18       74.02      2.68 o 
   3   9   0       66.41       56.25      2.45 o 
   4   9   0        0.80        0.52      0.83 o 
   5   9   0        1.48        1.65      0.91 o 
   6   9   0        4.81        4.73      1.46 o 
   7   9   0       13.22       12.54      2.59 o 
   8   9   0        0.71        1.07      2.39 o 
   0  10   0      184.96      206.58      6.32 o 
   1  10   0       41.37       40.79      2.03 o 
   2  10   0        7.98       10.42      1.42 o 
   3  10   0       34.77       41.37      2.55 o 
   4  10   0       13.94       15.09      1.77 o 
   5  10   0       27.38       31.42      2.61 o 
   6  10   0       39.90       39.14      3.03 o 
   7  10   0       10.63        9.91      2.18 o 
   8  10   0       12.37       11.46      2.39 o 
   1  11   0       68.29       58.99      3.15 o 
   2  11   0      262.80      251.76      6.08 o 
   3  11   0        0.40        0.57      1.18 o 
   4  11   0        2.49        0.34      1.02 o 
   5  11   0        4.48        7.30      1.44 o 
   6  11   0       24.94       27.22      2.80 o 
   7  11   0        0.00        1.40      1.74 o 
   0  12   0      151.43      148.21      5.94 o 
   1  12   0       29.48       27.99      2.86 o 
   2  12   0       10.77       10.06      1.84 o 
   3  12   0        4.68        4.10      1.35 o 
   4  12   0        1.25        0.23      1.13 o 
   5  12   0       11.84       13.12      1.92 o 
   6  12   0        5.31        4.14      1.65 o 
   7  12   0        0.03        2.30      2.45 o 
   1  13   0        2.85        4.10      1.50 o 
   2  13   0       44.23       47.66      3.36 o 
   3  13   0       11.93       12.82      2.25 o 
   4  13   0        3.41        3.41      1.40 o 
   5  13   0        5.64        5.25      1.53 o 
   6  13   0        8.73        6.87      1.83 o 
   0  14   0        4.80        5.16      2.75 o 
   1  14   0        5.74        3.05      1.71 o 
   2  14   0        5.94        5.18      1.75 o 
   3  14   0        0.61       -0.58      1.17 o 
   4  14   0        6.36        8.85      1.87 o 
   5  14   0        0.83        2.18      1.50 o 
   6  14   0       12.05        8.56      2.20 o 
   1  15   0       56.13       50.52      4.26 o 
   2  15   0       31.98       26.87      2.94 o 
   3  15   0       10.64        9.05      1.83 o 
   4  15   0        4.22        4.67      1.65 o 
   5  15   0       22.19       19.26      2.63 o 
   0  16   0        0.18        0.87      2.53 o 
   1  16   0        7.78        6.61      2.33 o 
   2  16   0        0.59       -0.35      1.34 o 
   3  16   0        3.43        2.88      1.64 o 
   4  16   0        0.73       -0.07      1.35 o 
   1  17   0        0.14        1.02      2.19 o 
   2  17   0        0.14        1.43      1.60 o 
 -10   1   1       12.98       18.08      3.83 o 
  -9   1   1        0.08        2.09      1.98 o 
  -8   1   1       11.35        7.37      1.38 o 
  -7   1   1       39.99       35.23      2.41 o 
  -6   1   1       67.06       63.94      2.12 o 
  -5   1   1      455.73      425.88      5.10 o 
  -4   1   1       99.78       80.68      1.90 o 
  -3   1   1        7.30        6.85      1.84 o 
  -2   1   1      714.94      609.76      6.43 o 
  -1   1   1     2743.06     2836.37     57.45 o 
   0   1   1     2647.96     2664.44     59.03 o 
   1   1   1      603.05      542.80      4.28 o 
   2   1   1      401.29      394.86      3.75 o 
   3   1   1      518.76      545.52      5.16 o 
   4   1   1      191.86      213.53      3.24 o 
   5   1   1        0.00       -0.47      0.57 o 
   6   1   1      156.93      144.70      4.33 o 
   7   1   1       38.39       45.59      3.93 o 
   8   1   1       26.09       34.62      4.44 o 
   9   1   1        1.88        5.55      2.91 o 
 -10   2   1        0.50        1.98      4.48 o 
  -9   2   1       58.80       77.95      6.10 o 
  -8   2   1      174.39      160.29      4.34 o 
  -7   2   1      224.07      207.76      4.54 o 
  -6   2   1       49.60       57.46      2.01 o 
  -5   2   1     1050.41     1050.71     10.71 o 
  -4   2   1      107.43      119.26      2.63 o 
  -3   2   1      135.44      133.56      2.66 o 
  -2   2   1     1701.05     1813.41     15.89 o 
  -1   2   1      774.42      786.39      6.41 o 
   0   2   1     1063.83      995.61     11.68 o 
   1   2   1     6458.83     6454.88     39.98 o 
   2   2   1      110.61      111.15      2.05 o 
   3   2   1      234.63      244.90      3.27 o 
   4   2   1      123.28      100.94      2.30 o 
   5   2   1        4.01        4.23      0.76 o 
   6   2   1       91.49       79.33      3.11 o 
   7   2   1        0.32        1.59      1.73 o 
   8   2   1       42.64       50.07      4.45 o 
   9   2   1        4.55        5.19      2.54 o 
 -10   3   1       12.26       15.96      4.37 o 
  -9   3   1        0.57        5.62      2.46 o 
  -8   3   1        4.29        4.36      1.30 o 
  -7   3   1       21.69       19.87      2.64 o 
  -6   3   1       93.11       89.90      2.83 o 
  -5   3   1        2.95        5.94      1.27 o 
  -4   3   1      125.91      147.64      3.34 o 
  -3   3   1      120.28       94.70      2.13 o 
  -1   3   1     5215.26     5052.38     35.00 o 
   0   3   1     4464.71     4114.87     26.35 o 
   1   3   1       30.04       32.21      1.29 o 
   2   3   1      165.52      163.80      2.71 o 
   3   3   1      349.10      323.59      4.36 o 
   4   3   1      179.96      188.25      3.20 o 
   5   3   1      228.96      229.80      6.44 o 
   6   3   1      247.62      249.50      5.72 o 
   7   3   1        8.38        6.43      2.01 o 
   8   3   1       13.24       14.41      3.61 o 
   9   3   1        0.93        3.82      3.08 o 
 -10   4   1        5.56        5.41      2.68 o 
  -9   4   1        2.29        1.23      2.01 o 
  -8   4   1       20.19       22.00      2.52 o 
  -7   4   1       23.77       30.44      2.72 o 
  -6   4   1      101.92       93.07      2.96 o 
  -5   4   1       38.22       45.95      2.01 o 
  -4   4   1       38.45       36.15      2.32 o 
  -3   4   1       52.24       58.18      1.75 o 
  -2   4   1      676.13      671.67      7.18 o 
  -1   4   1      282.46      245.17      3.12 o 
   0   4   1     8467.79     9145.33    152.82 o 
   1   4   1     3095.98     3213.66     20.51 o 
   2   4   1       19.62       23.85      1.91 o 
   3   4   1       17.51       18.43      1.31 o 
   4   4   1      187.79      196.17      3.72 o 
   5   4   1        9.17        9.52      1.33 o 
   6   4   1      176.88      159.24      4.69 o 
   7   4   1        4.34        1.72      1.91 o 
   8   4   1       42.15       39.73      4.77 o 
   9   4   1        0.19       -0.34      2.40 o 
 -10   5   1        5.46        1.00      2.62 o 
  -9   5   1        0.58        0.35      1.64 o 
  -8   5   1       10.80       13.28      1.94 o 
  -7   5   1        0.33        0.69      0.90 o 
  -6   5   1       57.97       57.61      2.73 o 
  -5   5   1      161.70      148.92      3.46 o 
  -4   5   1      424.68      407.90      5.52 o 
  -3   5   1        0.04       -0.08      0.39 o 
  -2   5   1      259.96      233.52      4.01 o 
  -1   5   1     1506.54     1604.71     11.92 o 
   0   5   1       71.38       70.90      1.91 o 
   1   5   1     1488.94     1463.04     13.42 o 
   2   5   1      618.00      594.79      6.46 o 
   3   5   1      131.34      122.87      2.75 o 
   4   5   1       30.88       30.10      1.68 o 
   5   5   1      119.26      107.86      3.02 o 
   6   5   1       80.39       81.77      3.86 o 
   7   5   1       29.59       23.78      6.04 o 
   8   5   1        9.15        8.72      2.67 o 
   9   5   1        1.34        1.38      2.30 o 
 -10   6   1        0.86        2.36      2.83 o 
  -9   6   1        6.04       10.28      2.23 o 
  -8   6   1      167.53      170.91      5.19 o 
  -7   6   1       34.73       37.04      3.46 o 
  -6   6   1       13.53       13.09      1.68 o 
  -5   6   1       53.80       53.34      2.46 o 
  -4   6   1       17.38       15.67      1.19 o 
  -3   6   1       42.69       44.81      1.93 o 
  -2   6   1       12.32       14.87      1.25 o 
  -1   6   1      981.97      976.33      8.00 o 
   0   6   1       59.56       65.77      1.87 o 
   1   6   1      265.96      286.16      5.01 o 
   2   6   1        2.16        1.86      0.70 o 
   3   6   1      147.39      142.25      3.26 o 
   4   6   1       87.98       89.81      4.50 o 
   5   6   1        6.43        9.20      1.34 o 
   6   6   1        2.55        0.26      1.58 o 
   7   6   1       64.16       46.96     14.33 o 
   8   6   1       20.62       15.19      4.43 o 
   9   6   1        0.58       -2.25      2.25 o 
  -9   7   1        3.77        8.67      2.33 o 
  -8   7   1        4.04        5.72      3.92 o 
  -7   7   1       22.10       24.28      2.34 o 
  -6   7   1      126.57      132.21      4.15 o 
  -5   7   1      223.97      224.62      5.00 o 
  -4   7   1       52.27       60.74      2.47 o 
  -3   7   1       33.27       35.23      1.95 o 
  -2   7   1      692.10      672.95      8.39 o 
  -1   7   1     1436.82     1528.81     11.61 o 
   0   7   1      175.83      150.97      3.00 o 
   1   7   1      129.22      142.56      3.32 o 
   2   7   1      440.72      415.33      6.20 o 
   3   7   1        3.45        4.15      0.83 o 
   4   7   1      201.09      188.91      4.54 o 
   5   7   1       95.09       93.77      4.86 o 
   6   7   1      260.73      266.18      7.39 o 
   7   7   1        1.27        1.72      2.08 o 
   8   7   1        0.34        1.51      2.44 o 
  -9   8   1        1.20        1.19      2.32 o 
  -8   8   1        2.59        2.78      1.67 o 
  -7   8   1       14.25       18.54      2.25 o 
  -6   8   1      256.41      240.75      5.70 o 
  -5   8   1        0.65        2.03      0.89 o 
  -4   8   1        0.98        0.27      0.97 o 
  -3   8   1       23.10       21.46      1.74 o 
  -2   8   1       47.54       44.31      2.18 o 
  -1   8   1      681.62      670.57      6.75 o 
   0   8   1      977.08      936.85      8.40 o 
   1   8   1     1305.09     1366.81     11.91 o 
   2   8   1       70.31       67.41      2.56 o 
   3   8   1        3.96        4.48      0.99 o 
   4   8   1       19.12       19.29      1.81 o 
   5   8   1       19.64       17.50      3.21 o 
   6   8   1       46.06       45.35      3.71 o 
   7   8   1       12.55       10.16      2.99 o 
   8   8   1       17.61       15.65      3.64 o 
  -9   9   1        2.20        2.68      1.98 o 
  -8   9   1       37.89       44.22      3.78 o 
  -7   9   1       26.03       26.60      2.91 o 
  -6   9   1        0.14       -0.50      1.02 o 
  -5   9   1        3.06        3.09      1.05 o 
  -4   9   1       79.57       68.82      2.83 o 
  -3   9   1       21.86       20.86      1.80 o 
  -2   9   1      173.85      169.87      3.97 o 
  -1   9   1      259.66      247.73      4.32 o 
   0   9   1      378.14      339.12      4.24 o 
   1   9   1       10.49       13.18      1.23 o 
   2   9   1      176.48      177.89      5.42 o 
   3   9   1        0.00        0.62      0.73 o 
   4   9   1        5.70        6.66      1.29 o 
   5   9   1        0.18        0.96      0.99 o 
   6   9   1        0.11        1.86      1.45 o 
   7   9   1        6.49        3.76      2.41 o 
   8   9   1       11.13        8.70      5.08 o 
  -8  10   1       25.83       31.71      3.43 o 
  -7  10   1        0.00        0.35      1.20 o 
  -6  10   1        2.34        1.14      1.26 o 
  -5  10   1       37.64       36.60      2.71 o 
  -4  10   1        1.75        1.34      0.91 o 
  -3  10   1        3.31        3.06      0.98 o 
  -2  10   1       92.74       92.06      3.12 o 
  -1  10   1       84.40       77.11      2.76 o 
   0  10   1      145.94      158.89      3.91 o 
   1  10   1        3.69        4.71      1.13 o 
   2  10   1       28.44       31.22      2.24 o 
   3  10   1       52.59       55.00      2.87 o 
   4  10   1       12.42       15.17      1.87 o 
   5  10   1       10.01       10.37      2.13 o 
   6  10   1       14.20       13.05      2.30 o 
   7  10   1       11.33       13.35      3.36 o 
  -8  11   1        0.00        0.62      1.71 o 
  -7  11   1        0.21        0.97      1.26 o 
  -6  11   1        0.75        0.86      1.25 o 
  -5  11   1      120.17      127.72      4.32 o 
  -4  11   1       11.90       13.65      1.83 o 
  -3  11   1       15.78       14.42      1.73 o 
  -2  11   1      103.42      106.14      3.51 o 
  -1  11   1      117.52      121.94      4.05 o 
   0  11   1       93.55       89.82      3.06 o 
   1  11   1        0.00        1.46      1.03 o 
   2  11   1       17.27       13.84      1.72 o 
   3  11   1       66.29       68.12      3.89 o 
   4  11   1       18.14       14.14      1.95 o 
   5  11   1       99.85       97.94      4.61 o 
   6  11   1       22.04       22.53      2.75 o 
   7  11   1        0.52        1.70      2.25 o 
  -7  12   1        3.02        2.17      2.01 o 
  -6  12   1       48.56       51.25      3.47 o 
  -5  12   1        5.82        7.88      1.60 o 
  -4  12   1        0.01        1.07      1.05 o 
  -3  12   1        0.58        1.49      1.08 o 
  -2  12   1       25.12       25.43      2.85 o 
  -1  12   1       67.69       67.08      3.44 o 
   0  12   1      116.70      107.37      3.97 o 
   1  12   1      273.23      273.12      6.54 o 
   2  12   1       18.55       20.79      2.35 o 
   3  12   1       13.48       13.40      1.74 o 
   4  12   1        2.11        1.05      1.32 o 
   5  12   1        3.41        6.05      1.67 o 
   6  12   1       18.79       17.57      2.73 o 
  -7  13   1        3.81        2.57      1.39 o 
  -6  13   1        5.22        6.66      1.66 o 
  -5  13   1        0.72        0.30      1.27 o 
  -4  13   1        0.16       -1.10      1.10 o 
  -3  13   1        4.30        4.31      1.48 o 
  -2  13   1        5.32        5.05      1.74 o 
  -1  13   1       27.78       27.31      2.69 o 
   0  13   1       24.72       26.30      2.88 o 
   1  13   1       13.57       12.97      1.97 o 
   2  13   1        1.99        1.71      1.49 o 
   3  13   1        0.45        2.08      1.30 o 
   4  13   1        4.64        3.11      1.50 o 
   5  13   1        1.39       -0.55      1.32 o 
   6  13   1        0.01        1.00      1.49 o 
  -6  14   1        5.29        4.98      1.57 o 
  -5  14   1        2.93        4.32      1.52 o 
  -4  14   1        4.70        5.91      1.59 o 
  -3  14   1        5.65        4.40      1.45 o 
  -2  14   1       45.69       40.99      3.21 o 
  -1  14   1       21.41       23.59      3.62 o 
   0  14   1       10.39       12.89      3.06 o 
   1  14   1        1.76        3.23      1.55 o 
   2  14   1       10.37        8.78      2.07 o 
   3  14   1        6.98        8.22      1.73 o 
   4  14   1        0.46        1.77      1.50 o 
   5  14   1       15.22       16.76      2.84 o 
  -5  15   1        4.92        7.72      1.73 o 
  -4  15   1        3.88        4.01      1.79 o 
  -3  15   1       10.14       12.33      2.05 o 
  -2  15   1        8.98       10.61      2.20 o 
  -1  15   1        4.63        2.95      1.69 o 
   0  15   1       18.86       15.35      2.50 o 
   1  15   1        1.02        0.49      1.45 o 
   2  15   1        0.16       -0.35      1.42 o 
   3  15   1        4.09        6.63      2.00 o 
   4  15   1        2.82        6.03      1.69 o 
  -4  16   1        0.98       -0.34      1.41 o 
  -3  16   1        0.95       -0.66      1.56 o 
  -2  16   1        0.11       -1.42      1.42 o 
  -1  16   1        0.50        3.19      1.78 o 
   0  16   1       11.38        9.11      2.23 o 
   1  16   1       47.49       41.97      4.20 o 
   2  16   1        0.38        1.28      1.73 o 
   3  16   1        2.34        1.77      1.94 o 
  -2  17   1        2.82        2.18      2.31 o 
  -1  17   1        0.04       -0.81      2.45 o 
   0  17   1        0.21        2.71      3.32 o 
   1  17   1       18.29       18.45      3.24 o 
 -11   0   2        9.40        9.28      4.80 o 
 -10   0   2        2.65        7.14      4.56 o 
  -9   0   2        6.97        6.64      2.50 o 
  -8   0   2        5.84        9.62      1.95 o 
  -7   0   2      224.39      230.93      6.78 o 
  -6   0   2      225.59      180.17      5.51 o 
  -5   0   2     1590.26     1721.58     21.06 o 
  -3   0   2      204.43      189.47      8.89 o 
  -2   0   2     3070.88     3372.22     40.21 o 
   0   0   2    10888.40    11011.91     88.70 o 
   1   0   2     3856.06     3833.92     40.27 o 
   2   0   2      107.33      116.38      3.85 o 
   3   0   2      151.54      137.26      3.32 o 
   4   0   2      122.13      136.29      3.65 o 
   5   0   2      507.59      355.99     18.41 o 
   6   0   2      215.77      169.97      9.15 o 
   7   0   2       10.08       13.29      4.29 o 
   8   0   2       13.79       21.19      5.74 o 
   9   0   2        0.16       -3.37      3.37 o 
 -11   1   2        0.01        2.50      3.69 o 
 -10   1   2        1.04        1.75      2.52 o 
  -9   1   2       45.55       41.96      3.24 o 
  -8   1   2        8.71        8.34      1.42 o 
  -7   1   2      175.91      166.15      4.03 o 
  -6   1   2       98.62      106.03      2.66 o 
  -5   1   2       60.75       59.19      4.10 o 
  -4   1   2     1283.67     1494.87     15.23 o 
  -2   1   2      281.46      284.30      2.99 o 
   0   1   2     1747.45     1786.94     11.88 o 
   1   1   2       49.37       52.43      1.36 o 
   2   1   2      643.43      681.40      7.07 o 
   3   1   2      500.25      528.78      5.48 o 
   4   1   2      292.89      299.57      4.04 o 
   5   1   2       74.15       79.48      3.27 o 
   6   1   2      199.60      203.35      5.62 o 
   7   1   2       21.71       28.62      3.50 o 
   8   1   2        1.32        1.92      2.14 o 
   9   1   2        2.61        5.91      2.70 o 
 -11   2   2        0.07        0.86      3.86 o 
 -10   2   2        0.16        0.91      2.07 o 
  -9   2   2        4.68        5.76      1.36 o 
  -8   2   2        0.35        0.50      1.02 o 
  -7   2   2        0.13        1.49      1.13 o 
  -6   2   2      102.99       98.73      4.10 o 
  -5   2   2       33.38       39.98      2.21 o 
  -4   2   2       31.64       31.63      1.93 o 
  -3   2   2       92.96       89.45      2.23 o 
  -2   2   2     1025.60     1052.04      8.34 o 
  -1   2   2      864.15      903.91      8.31 o 
   0   2   2       27.50       34.32      1.06 o 
   1   2   2        7.19        9.39      0.78 o 
   2   2   2        1.13        2.47      0.51 o 
   3   2   2        6.82        7.65      0.74 o 
   4   2   2        0.12        0.98      0.65 o 
   5   2   2       50.46       48.76      2.91 o 
   6   2   2       19.90       26.92      3.17 o 
   7   2   2       14.51       18.72      3.10 o 
   8   2   2        0.08        1.68      1.74 o 
   9   2   2        0.52        4.60      3.73 o 
 -10   3   2        4.20        5.20      1.91 o 
  -9   3   2        9.72        6.47      1.56 o 
  -8   3   2       25.59       24.11      2.33 o 
  -7   3   2      134.34      137.19      3.81 o 
  -6   3   2       26.89       25.97      2.63 o 
  -5   3   2      721.99      769.03     13.82 o 
  -4   3   2      518.79      536.19      7.53 o 
  -3   3   2      411.43      366.02      4.50 o 
  -1   3   2     8915.96     8857.56     77.82 o 
   0   3   2     1093.64     1100.04     28.42 o 
   1   3   2       61.55       51.36      1.36 o 
   2   3   2      341.83      343.32      4.06 o 
   3   3   2      702.76      767.25      7.28 o 
   4   3   2      444.93      468.19      5.68 o 
   5   3   2       13.83       12.86      2.04 o 
   6   3   2      102.57      101.35      8.18 o 
   7   3   2        2.00        1.13      1.72 o 
   8   3   2        4.12        1.70      3.43 o 
   9   3   2        0.19        0.27      2.58 o 
 -10   4   2        0.36        0.02      1.64 o 
  -9   4   2        0.97        4.49      1.37 o 
  -8   4   2        4.80        3.29      1.26 o 
  -7   4   2       37.33       42.17      2.47 o 
  -6   4   2      325.42      303.83      5.32 o 
  -5   4   2      541.96      563.82     10.86 o 
  -4   4   2      221.71      212.02      4.49 o 
  -3   4   2        0.58        0.01      0.51 o 
  -2   4   2      140.27      118.25      2.52 o 
  -1   4   2      803.60      743.20      7.63 o 
   0   4   2     3667.36     3470.98     31.14 o 
   1   4   2      204.91      180.86      2.83 o 
   2   4   2        3.27        2.28      0.52 o 
   3   4   2       14.61       15.19      1.34 o 
   4   4   2       99.07      103.71      2.92 o 
   5   4   2       80.13       72.31      4.02 o 
   6   4   2        9.80       11.52      2.37 o 
   7   4   2       25.28       21.56      3.57 o 
   8   4   2        3.55        7.21      2.70 o 
 -10   5   2        0.01       -0.57      1.69 o 
  -9   5   2       14.92       13.75      2.91 o 
  -8   5   2       71.00       75.60      3.56 o 
  -7   5   2       11.15       12.20      2.25 o 
  -6   5   2       26.44       27.70      2.77 o 
  -5   5   2        1.22        1.89      0.69 o 
  -4   5   2       20.40       22.51      2.42 o 
  -3   5   2       46.34       48.34      2.14 o 
  -2   5   2       75.25       73.61      2.35 o 
  -1   5   2      614.39      652.07     11.59 o 
   0   5   2      105.56      108.43      2.72 o 
   1   5   2      614.95      613.85      6.15 o 
   2   5   2      224.12      266.83      4.37 o 
   3   5   2        0.01       -0.10      0.49 o 
   4   5   2      330.29      328.89      6.29 o 
   5   5   2       64.21       61.50      3.25 o 
   6   5   2       85.82       82.85      6.14 o 
   7   5   2        1.84        5.32      2.35 o 
   8   5   2        1.11        2.12      2.18 o 
 -10   6   2        0.04        0.77      1.86 o 
  -9   6   2        4.76        5.13      2.50 o 
  -8   6   2        0.15        1.07      2.71 o 
  -7   6   2       69.46       72.70      3.30 o 
  -6   6   2        0.61        1.08      0.83 o 
  -5   6   2        3.26        4.18      1.49 o 
  -4   6   2        2.08        2.48      0.80 o 
  -3   6   2       29.11       31.87      2.15 o 
  -2   6   2        0.55        0.19      0.50 o 
  -1   6   2      341.55      333.28      4.73 o 
   0   6   2       26.96       37.06      2.22 o 
   1   6   2       28.05       24.27      2.25 o 
   2   6   2        0.85        0.63      0.61 o 
   3   6   2        0.08        0.47      0.59 o 
   4   6   2       39.14       39.39      3.00 o 
   5   6   2       19.55       19.04      2.90 o 
   6   6   2        0.22       -0.96      1.86 o 
   7   6   2        4.38        4.98      2.51 o 
   8   6   2        0.37       -1.89      1.89 o 
 -10   7   2        0.67        3.45      1.97 o 
  -9   7   2        2.59        2.72      1.37 o 
  -8   7   2        1.06        1.74      1.32 o 
  -7   7   2      177.28      178.38      5.07 o 
  -6   7   2        0.54        0.41      0.91 o 
  -5   7   2       92.71       91.98      3.11 o 
  -4   7   2        1.89        3.65      0.80 o 
  -3   7   2        4.44        2.09      0.79 o 
  -1   7   2      346.52      337.47      4.73 o 
   0   7   2      469.58      430.00      5.59 o 
   1   7   2       19.49       19.50      2.20 o 
   2   7   2        0.00       -0.08      0.55 o 
   3   7   2      411.52      426.81      6.80 o 
   4   7   2       78.15       78.10      4.91 o 
   5   7   2       29.62       28.95      2.91 o 
   6   7   2        7.69        6.31      2.83 o 
   7   7   2        2.27        2.12      2.96 o 
   8   7   2        0.02        2.38      2.39 o 
  -9   8   2        0.59        2.43      1.47 o 
  -8   8   2        9.53       11.11      1.99 o 
  -7   8   2        6.04        7.30      1.49 o 
  -6   8   2       40.68       43.86      2.85 o 
  -5   8   2      183.28      182.62      4.45 o 
  -4   8   2      114.32      121.86      3.52 o 
  -3   8   2        2.05        2.42      0.77 o 
  -2   8   2        1.18        0.99      0.71 o 
  -1   8   2      246.86      221.64      3.90 o 
   0   8   2       15.24       18.01      1.39 o 
   1   8   2       18.49       21.92      1.67 o 
   2   8   2        0.43        1.17      0.61 o 
   3   8   2       42.03       47.66      2.96 o 
   4   8   2        5.70        9.84      1.79 o 
   5   8   2        5.73        5.80      2.70 o 
   6   8   2        1.31        3.94      4.86 o 
   7   8   2        3.22        4.32      2.55 o 
   8   8   2        0.11        1.29      2.63 o 
  -9   9   2        5.20        7.73      2.11 o 
  -8   9   2       40.21       46.46      3.35 o 
  -7   9   2        0.26        1.52      1.16 o 
  -6   9   2        1.04        0.88      1.07 o 
  -5   9   2        3.40        4.37      1.12 o 
  -4   9   2       27.23       26.70      2.03 o 
  -3   9   2       13.64       15.79      1.62 o 
  -2   9   2        0.20       -0.44      0.60 o 
  -1   9   2      114.88      112.69      2.85 o 
   0   9   2       97.03       94.20      2.76 o 
   1   9   2      141.68      133.62      3.28 o 
   2   9   2        0.77        0.62      0.72 o 
   3   9   2        1.46        1.14      1.03 o 
   4   9   2       56.04       55.71      3.72 o 
   5   9   2       32.54       30.95      3.17 o 
   6   9   2       16.65       13.74      3.15 o 
   7   9   2       13.53       14.58      3.55 o 
  -9  10   2        0.12       -1.23      1.55 o 
  -8  10   2        1.55        3.50      1.57 o 
  -7  10   2       57.53       61.62      3.64 o 
  -6  10   2       16.05       21.27      2.17 o 
  -5  10   2        3.48        2.88      1.23 o 
  -4  10   2       16.95       16.95      1.76 o 
  -3  10   2        2.65        2.48      0.92 o 
  -2  10   2      137.77      133.44      3.95 o 
  -1  10   2        4.91        5.53      1.04 o 
   0  10   2       13.77       15.95      1.60 o 
   1  10   2        1.70        1.08      0.79 o 
   2  10   2        0.22        1.26      0.80 o 
   3  10   2        0.87        1.66      0.75 o 
   4  10   2        3.78        4.62      1.57 o 
   5  10   2        4.04        7.06      2.03 o 
   6  10   2        8.59        8.75      2.88 o 
   7  10   2        0.90        8.85      3.98 o 
  -8  11   2        1.66        2.65      1.39 o 
  -7  11   2       89.95      102.03      4.26 o 
  -6  11   2        6.06        6.70      1.55 o 
  -5  11   2        4.43        5.87      1.42 o 
  -4  11   2       18.77       21.31      2.20 o 
  -3  11   2       16.32       15.92      1.77 o 
  -2  11   2       19.85       19.39      1.92 o 
  -1  11   2       15.08       12.75      1.67 o 
   0  11   2       32.01       30.53      2.69 o 
   1  11   2        8.61       12.55      1.69 o 
   2  11   2        0.03       -0.66      0.96 o 
   3  11   2       33.12       31.47      2.57 o 
   4  11   2        0.43        1.00      1.33 o 
   5  11   2        7.89        8.55      1.78 o 
   6  11   2        1.09        2.53      2.82 o 
  -8  12   2        6.43        6.04      1.69 o 
  -7  12   2       11.16       11.42      1.92 o 
  -6  12   2        1.35        1.97      1.25 o 
  -5  12   2       36.66       34.73      2.76 o 
  -4  12   2       37.18       39.92      2.87 o 
  -3  12   2       12.69       13.46      1.78 o 
  -2  12   2        6.51        6.84      1.55 o 
  -1  12   2        6.79        6.39      1.47 o 
   0  12   2       50.88       46.81      3.15 o 
   1  12   2        3.62        5.15      1.43 o 
   2  12   2        4.99        4.32      1.38 o 
   3  12   2        2.91        3.53      1.34 o 
   4  12   2        2.94        2.64      1.67 o 
   5  12   2        3.90        2.15      1.40 o 
   6  12   2        0.42        0.41      2.25 o 
  -7  13   2        0.03        0.02      1.35 o 
  -6  13   2        0.17        1.55      1.32 o 
  -5  13   2        0.12        0.45      1.22 o 
  -4  13   2       22.71       23.85      2.66 o 
  -3  13   2        1.07        0.55      1.24 o 
  -2  13   2        1.58        1.68      1.54 o 
  -1  13   2        0.12        1.64      1.29 o 
   0  13   2      158.77      157.02      5.11 o 
   1  13   2        1.75        0.48      1.50 o 
   2  13   2        0.50       -0.48      1.28 o 
   3  13   2        0.00       -1.06      1.33 o 
   4  13   2        0.32        4.28      1.75 o 
   5  13   2       40.02       38.39      3.52 o 
  -6  14   2        0.09        2.22      1.37 o 
  -5  14   2        2.38        2.31      1.60 o 
  -4  14   2        1.92        3.56      1.45 o 
  -3  14   2        4.37        4.99      1.90 o 
  -2  14   2        6.10        5.58      1.73 o 
  -1  14   2        7.26        6.60      2.11 o 
   0  14   2        3.45        5.58      1.78 o 
   1  14   2       43.79       39.97      3.28 o 
   2  14   2        4.34        4.89      1.58 o 
   3  14   2        1.12        2.42      1.58 o 
   4  14   2        1.90        1.93      1.75 o 
  -5  15   2        0.82       -0.20      1.32 o 
  -4  15   2        9.33        9.26      2.03 o 
  -3  15   2        0.03       -0.24      1.29 o 
  -2  15   2        1.17        1.86      1.43 o 
  -1  15   2        0.19       -1.41      1.41 o 
   0  15   2       36.84       35.26      3.64 o 
   1  15   2        0.59        1.05      1.53 o 
   2  15   2        0.67       -0.04      1.76 o 
   3  15   2        0.01        0.83      1.58 o 
  -4  16   2        5.15        4.88      2.10 o 
  -3  16   2        1.68       -0.04      1.67 o 
  -2  16   2        2.78        2.39      2.92 o 
  -1  16   2        0.98        1.40      1.51 o 
   0  16   2       14.84       13.21      2.27 o 
   1  16   2       12.15       10.00      2.30 o 
   2  16   2        0.15        2.01      1.74 o 
  -1  17   2        0.82        1.55      1.76 o 
 -11   1   3        0.82        4.07      2.13 o 
 -10   1   3        2.11        3.23      1.51 o 
  -9   1   3       15.45       14.95      2.91 o 
  -8   1   3       55.31       58.00      2.58 o 
  -7   1   3       25.00       21.73      2.11 o 
  -6   1   3      211.61      210.77      4.45 o 
  -5   1   3      602.09      293.11     11.27 o 
  -3   1   3       16.18       14.72      1.15 o 
  -2   1   3     1356.70     1301.80      9.99 o 
   0   1   3      298.01      360.86      4.40 o 
   1   1   3      803.52      764.80      7.36 o 
   2   1   3        6.09        6.78      0.76 o 
   3   1   3       61.80       64.18      2.72 o 
   4   1   3       20.25       22.82      2.33 o 
   5   1   3       78.63       75.91      4.56 o 
   6   1   3      327.01      272.01      7.91 o 
   7   1   3        2.22        2.24      1.97 o 
   8   1   3        2.42        3.29      2.71 o 
 -11   2   3        1.14        1.69      3.74 o 
 -10   2   3        0.26       -0.21      1.17 o 
  -9   2   3       43.39       52.04      3.57 o 
  -8   2   3        8.26       11.07      1.59 o 
  -7   2   3      143.25      171.26      8.63 o 
  -6   2   3       23.10       27.47      2.02 o 
  -5   2   3      244.94      100.48      8.37 o 
  -4   2   3       92.99       80.41      2.19 o 
  -3   2   3     1673.95     1772.45     13.36 o 
  -2   2   3      148.22      128.19      2.20 o 
   0   2   3        0.05       -0.05      0.38 o 
   1   2   3      249.24      276.01      4.15 o 
   2   2   3      634.68      682.14      8.00 o 
   3   2   3      342.73      303.47      4.61 o 
   4   2   3       96.09       81.42      3.36 o 
   5   2   3      105.57      111.67      4.36 o 
   6   2   3        2.37        5.98      2.10 o 
   7   2   3       37.01       35.89      4.14 o 
   8   2   3        6.55        7.24      4.30 o 
 -11   3   3        0.44        0.27      2.48 o 
 -10   3   3        0.17       -0.18      1.36 o 
  -9   3   3       57.48       59.24      3.66 o 
  -8   3   3       71.97       72.56      3.19 o 
  -7   3   3        1.22        1.98      0.81 o 
  -6   3   3       13.19       24.26      1.92 o 
  -4   3   3       28.11       27.39      1.51 o 
  -2   3   3      348.07      355.66      4.30 o 
  -1   3   3      271.99      244.50      3.42 o 
   0   3   3      183.18      168.40      2.81 o 
   1   3   3      267.04      291.13      3.87 o 
   2   3   3      269.84      284.36      5.52 o 
   3   3   3       49.95       53.31      2.90 o 
   4   3   3        4.24        5.82      1.33 o 
   5   3   3       58.89       54.12      5.53 o 
   6   3   3      335.58      306.36     19.01 o 
   7   3   3        3.19        4.46      2.09 o 
   8   3   3        0.14        3.98      2.60 o 
 -11   4   3        0.14       -2.09      2.09 o 
 -10   4   3        4.22        5.84      1.86 o 
  -9   4   3        5.40        7.40      1.74 o 
  -8   4   3       10.99       13.28      2.29 o 
  -7   4   3        0.37        1.32      0.82 o 
  -6   4   3       34.59       31.65      2.28 o 
  -5   4   3        1.46        2.00      0.56 o 
  -4   4   3      164.11      153.40      3.10 o 
  -2   4   3      708.17      668.93      6.65 o 
  -1   4   3      216.24      220.36      4.23 o 
   0   4   3       13.19       15.82      1.21 o 
   1   4   3      526.95      522.40      9.15 o 
   2   4   3        1.94        2.48      0.53 o 
   3   4   3       76.59       78.91      2.57 o 
   4   4   3        1.64        2.09      1.09 o 
   5   4   3      104.56      101.41      4.98 o 
   6   4   3       13.67       16.07      3.28 o 
   7   4   3        0.67        1.19      2.10 o 
   8   4   3        1.26        1.73      2.34 o 
 -10   5   3        0.23        1.08      1.48 o 
  -9   5   3        0.13        2.72      2.15 o 
  -8   5   3       13.76       12.74      3.45 o 
  -7   5   3       26.63       28.90      2.74 o 
  -6   5   3      472.98      445.67     13.73 o 
  -5   5   3       60.73       74.36      2.70 o 
  -4   5   3      537.26      571.49      6.82 o 
  -3   5   3       66.86       66.10      2.24 o 
  -2   5   3       18.96       17.65      1.33 o 
  -1   5   3     1439.11     1444.12     12.34 o 
   0   5   3      468.55      500.40      6.14 o 
   1   5   3      145.56      154.11      4.65 o 
   2   5   3      114.51      130.80      2.70 o 
   3   5   3       53.68       59.19      2.40 o 
   4   5   3        4.87        5.38      1.54 o 
   5   5   3       43.09       39.69      4.44 o 
   6   5   3       64.05       60.48      5.70 o 
   7   5   3        7.81        2.92      2.42 o 
   8   5   3        4.64        4.12      2.65 o 
 -10   6   3        0.84        1.48      1.60 o 
  -9   6   3       10.24       12.02      2.04 o 
  -8   6   3       14.79       11.47      2.11 o 
  -7   6   3        4.30        2.17      1.06 o 
  -6   6   3      119.19      124.37      3.86 o 
  -5   6   3      147.21      163.42      4.09 o 
  -4   6   3       72.06       68.67      2.54 o 
  -3   6   3     1119.53     1188.82     11.86 o 
  -1   6   3      175.23      190.83      3.64 o 
   0   6   3      117.06      132.11      3.03 o 
   1   6   3       39.08       50.40      1.83 o 
   2   6   3      106.43      114.38      2.96 o 
   3   6   3       59.20       53.91      2.66 o 
   4   6   3        1.54        3.62      1.94 o 
   5   6   3        0.01       -0.35      1.62 o 
   6   6   3        7.24       10.37      4.80 o 
   7   6   3       13.89       13.06      3.32 o 
 -10   7   3        2.60        2.36      1.49 o 
  -9   7   3       18.26       18.39      2.35 o 
  -8   7   3       70.09       67.92      3.74 o 
  -7   7   3        3.23        1.55      1.17 o 
  -6   7   3       55.81       60.99      2.84 o 
  -5   7   3        9.08        8.17      1.39 o 
  -4   7   3        0.01        0.75      0.65 o 
  -3   7   3       26.46       15.67      6.56 o 
  -2   7   3      298.73      312.03      5.39 o 
  -1   7   3      760.70      687.37      7.55 o 
   0   7   3       48.70       49.26      2.80 o 
   1   7   3        0.14        0.06      0.54 o 
   2   7   3      106.66      104.91      2.70 o 
   3   7   3       27.91       32.96      3.10 o 
   4   7   3       17.53       18.12      5.37 o 
   5   7   3       36.77       37.16      4.71 o 
   6   7   3       35.07       28.58      6.30 o 
   7   7   3       24.85       17.08      4.89 o 
 -10   8   3        0.74        2.33      1.69 o 
  -9   8   3        8.38       10.64      2.00 o 
  -8   8   3        1.43        1.55      1.32 o 
  -7   8   3       55.84       55.86      3.51 o 
  -6   8   3       60.39       58.09      3.37 o 
  -5   8   3        2.41        1.64      0.94 o 
  -4   8   3       42.88       35.27      2.69 o 
  -3   8   3        9.18       10.03      1.38 o 
  -2   8   3      116.43       90.34      2.99 o 
  -1   8   3       50.61       54.14      2.10 o 
   0   8   3      231.38      208.04      4.34 o 
   1   8   3       55.32       54.44      2.44 o 
   2   8   3        4.33        7.66      1.18 o 
   3   8   3       23.92       24.34      2.50 o 
   4   8   3       70.74       68.14      5.60 o 
   5   8   3        6.14        1.73      3.23 o 
   6   8   3        0.88        4.29      2.98 o 
   7   8   3        0.40        0.19      3.02 o 
  -9   9   3        6.71        7.47      1.92 o 
  -8   9   3        8.52        9.18      2.09 o 
  -7   9   3        0.98        0.83      1.09 o 
  -6   9   3       55.39       52.18      3.08 o 
  -5   9   3       25.23       28.88      2.28 o 
  -4   9   3      136.34      136.65      4.07 o 
  -3   9   3        2.39        2.62      0.94 o 
  -2   9   3       79.34       81.29      3.00 o 
  -1   9   3        8.88        9.38      1.40 o 
   0   9   3        8.42        9.67      1.96 o 
   1   9   3       14.96       17.49      1.92 o 
   2   9   3       25.84       31.24      2.35 o 
   3   9   3        0.00       -0.11      1.20 o 
   4   9   3       18.41       20.46      2.57 o 
   5   9   3        2.48        4.90      2.41 o 
   6   9   3       31.28       29.35      4.57 o 
  -9  10   3        0.02       -0.74      1.33 o 
  -8  10   3        1.17        4.31      1.42 o 
  -7  10   3       38.17       40.98      2.93 o 
  -6  10   3       12.70       13.95      1.89 o 
  -5  10   3        9.66       13.55      1.86 o 
  -4  10   3       24.31       26.92      2.23 o 
  -3  10   3       41.03       45.93      3.15 o 
  -2  10   3       15.89       17.27      1.74 o 
  -1  10   3        0.55        1.70      1.01 o 
   0  10   3       17.70       19.70      1.64 o 
   1  10   3       79.99       90.28      3.66 o 
   2  10   3        2.09        0.87      0.97 o 
   3  10   3       11.34       10.75      1.91 o 
   4  10   3        6.21        8.33      1.99 o 
   5  10   3        3.66        2.50      2.07 o 
   6  10   3        0.11       -0.58      2.16 o 
  -8  11   3        7.42        5.50      1.76 o 
  -7  11   3        3.13        4.66      1.57 o 
  -6  11   3        3.36        2.04      1.28 o 
  -5  11   3        5.25        4.79      1.33 o 
  -4  11   3        7.44        8.40      1.49 o 
  -3  11   3        7.06        7.85      1.43 o 
  -2  11   3       13.78       16.33      2.30 o 
  -1  11   3        1.21        0.55      0.90 o 
   0  11   3       32.77       35.90      2.49 o 
   1  11   3       17.68       21.80      2.97 o 
   2  11   3        2.51        2.22      0.98 o 
   3  11   3        0.02        0.94      1.39 o 
   4  11   3        3.40        4.94      1.70 o 
   5  11   3        7.96        8.88      2.81 o 
   6  11   3        4.54        3.46      2.67 o 
  -8  12   3        0.72        0.44      1.28 o 
  -7  12   3        4.42        5.30      1.63 o 
  -6  12   3        1.04        1.49      1.26 o 
  -5  12   3        5.90        3.53      1.28 o 
  -4  12   3        1.96        1.05      1.20 o 
  -3  12   3        2.98        2.86      1.35 o 
  -2  12   3       17.67       16.19      2.85 o 
  -1  12   3        0.64        2.07      1.17 o 
   0  12   3        1.35        0.62      1.15 o 
   1  12   3       24.32       25.09      2.55 o 
   2  12   3        1.41        0.99      1.24 o 
   3  12   3        0.41        2.55      1.53 o 
   4  12   3       19.38       20.40      2.82 o 
   5  12   3        6.13        4.93      2.32 o 
  -7  13   3        0.05       -0.22      1.26 o 
  -6  13   3        2.13        1.31      1.45 o 
  -5  13   3        3.69        1.78      1.39 o 
  -4  13   3       24.41       26.14      2.67 o 
  -3  13   3        4.64        3.19      1.42 o 
  -2  13   3        5.52        5.11      1.54 o 
  -1  13   3        0.14        0.62      1.26 o 
   0  13   3       20.63       19.30      2.33 o 
   1  13   3        0.63        2.51      1.32 o 
   2  13   3        0.44        0.75      1.32 o 
   3  13   3        0.03        1.41      1.58 o 
   4  13   3        1.99        2.98      1.84 o 
  -6  14   3        5.57        7.11      2.68 o 
  -5  14   3        2.78        1.69      1.52 o 
  -4  14   3        0.02        0.43      1.32 o 
  -3  14   3        1.10        1.78      1.31 o 
  -2  14   3        0.92       -0.95      2.32 o 
  -1  14   3        2.70        6.16      1.75 o 
   0  14   3       11.26        8.37      2.08 o 
   1  14   3        3.60        4.71      1.63 o 
   2  14   3        3.77        4.51      1.87 o 
   3  14   3        0.01        0.36      1.89 o 
   4  14   3        0.09       -0.67      1.63 o 
  -5  15   3        2.66        3.33      1.59 o 
  -4  15   3       13.02       10.99      2.17 o 
  -3  15   3        0.27        2.22      1.87 o 
  -2  15   3        0.37        1.59      1.54 o 
  -1  15   3       12.31       12.66      2.23 o 
   0  15   3        2.25        4.86      1.85 o 
   1  15   3        1.25        1.74      1.48 o 
   2  15   3        0.00        1.66      1.65 o 
  -4  16   3        2.02        6.02      1.82 o 
  -3  16   3        3.92        3.27      1.97 o 
  -2  16   3        2.82        2.00      1.58 o 
  -1  16   3        0.02        1.58      1.54 o 
   0  16   3        3.00        4.10      1.92 o 
   1  16   3        5.85        7.25      2.01 o 
 -11   0   4        1.37        0.88      2.06 o 
 -10   0   4        8.42        9.13      3.20 o 
  -9   0   4       34.37       37.06      4.76 o 
  -8   0   4       36.35       33.45     14.55 o 
  -6   0   4        5.48        7.20      4.61 o 
  -5   0   4        0.05       -0.77      1.25 o 
  -4   0   4      549.61      590.12     12.32 o 
  -3   0   4      270.73      266.76      7.21 o 
  -2   0   4      218.66      108.53      8.99 o 
  -1   0   4     1421.29     1510.53     17.63 o 
   0   0   4       39.24       44.35      6.66 o 
   1   0   4        1.17        2.10      1.13 o 
   2   0   4       66.75       56.04      3.95 o 
   3   0   4       74.11       78.58      4.59 o 
   4   0   4       74.85       83.38      5.42 o 
   5   0   4      832.78      791.91     18.45 o 
   6   0   4        5.15        5.90      3.06 o 
   7   0   4        0.18        3.32      3.16 o 
 -11   1   4        1.63        0.79      1.82 o 
 -10   1   4        6.17        6.77      2.07 o 
  -9   1   4       79.84       81.89      4.50 o 
  -8   1   4       41.21       38.74      8.51 o 
  -7   1   4       24.54       23.70      3.58 o 
  -6   1   4       13.20        5.09      2.36 o 
  -5   1   4       10.16       14.54      1.95 o 
  -4   1   4       62.28       69.98      3.17 o 
  -3   1   4     1137.45     1186.91     11.01 o 
  -1   1   4      148.10      153.61      4.13 o 
   0   1   4       69.46       66.46      1.88 o 
   1   1   4      817.63      885.22      8.70 o 
   2   1   4       96.14       92.92      3.29 o 
   3   1   4       20.12       23.01      2.24 o 
   4   1   4        5.40        5.52      1.57 o 
   5   1   4       31.97       44.01      3.71 o 
   6   1   4        8.02       10.20      2.69 o 
   7   1   4        9.21        8.19      3.08 o 
 -11   2   4        0.68       -1.04      1.97 o 
 -10   2   4        0.24        1.57      1.42 o 
  -9   2   4        5.07        5.62      1.73 o 
  -8   2   4        5.99        5.07      1.69 o 
  -7   2   4       19.83       22.85      2.71 o 
  -6   2   4        0.12        1.06      0.73 o 
  -5   2   4       25.57       24.05      2.89 o 
  -4   2   4        0.00        0.61      0.68 o 
  -3   2   4       45.31       40.09      1.71 o 
  -1   2   4       90.78      106.77      2.40 o 
   0   2   4       15.85       15.22      1.36 o 
   1   2   4       50.57       51.70      1.90 o 
   2   2   4        1.58        0.09      0.80 o 
   3   2   4       30.24       35.34      2.71 o 
   4   2   4        3.43        2.16      1.24 o 
   5   2   4        5.71        5.49      2.07 o 
   6   2   4        0.38       -1.36      3.02 o 
   7   2   4        1.54        1.14      2.10 o 
 -11   3   4        0.04        1.54      1.63 o 
 -10   3   4       21.70       25.94      3.21 o 
  -9   3   4       63.05       71.45      4.00 o 
  -8   3   4        0.47        0.48      1.01 o 
  -7   3   4       18.82       22.29      4.71 o 
  -6   3   4       76.49       23.68      5.95 o 
  -5   3   4       15.25       14.33      1.16 o 
  -4   3   4        0.06        0.17      0.45 o 
  -3   3   4      223.03      250.43      3.81 o 
  -1   3   4       30.67       31.68      2.73 o 
   0   3   4      120.17      117.13      2.53 o 
   1   3   4       76.16       89.00      2.50 o 
   2   3   4        8.54        7.78      1.79 o 
   3   3   4        5.30       11.08      2.16 o 
   4   3   4        5.95        5.79      1.57 o 
   5   3   4        1.05        1.60      1.78 o 
   6   3   4       33.70       30.75      5.78 o 
   7   3   4       11.12        7.40      2.64 o 
 -11   4   4        0.99        3.71      1.86 o 
 -10   4   4        3.01        3.52      1.81 o 
  -9   4   4        6.30        5.37      1.68 o 
  -8   4   4      117.07      107.33      5.34 o 
  -7   4   4       80.08       84.82      3.54 o 
  -6   4   4       43.26       59.00      2.32 o 
  -5   4   4        0.16        1.17      0.61 o 
  -4   4   4       79.05       98.33      2.53 o 
  -3   4   4      327.99      374.66      6.06 o 
  -2   4   4        7.25        5.16      1.46 o 
  -1   4   4      235.27      257.76      4.51 o 
   0   4   4      104.52      105.84      2.57 o 
   1   4   4        9.86        9.71      1.42 o 
   2   4   4       33.95       32.49      1.89 o 
   3   4   4       52.74       51.75      3.18 o 
   4   4   4        0.03        0.84      1.25 o 
   5   4   4      311.36      286.18      8.68 o 
   6   4   4        2.62        2.81      1.75 o 
   7   4   4        3.07        4.89      2.34 o 
 -11   5   4        1.86        5.54      1.86 o 
 -10   5   4        3.78        6.10      1.73 o 
  -9   5   4        7.29        6.60      1.80 o 
  -8   5   4       29.17       31.89      3.26 o 
  -7   5   4       11.34       11.66      1.99 o 
  -6   5   4       13.53       11.82      1.74 o 
  -5   5   4       31.24       31.36      1.72 o 
  -4   5   4       15.37       16.11      1.67 o 
  -3   5   4        9.59        7.41      1.00 o 
  -2   5   4      195.48      238.87      4.01 o 
  -1   5   4       14.32       12.07      1.27 o 
   0   5   4       65.17       63.69      2.02 o 
   1   5   4      269.45      266.03     10.73 o 
   2   5   4        4.86        4.44      1.01 o 
   3   5   4        4.75        3.83      1.24 o 
   4   5   4        2.91        3.45      1.77 o 
   5   5   4        2.25        4.50      2.64 o 
   6   5   4        0.95       -0.23      1.78 o 
   7   5   4        0.03        1.39      2.11 o 
 -10   6   4        3.22        6.10      2.12 o 
  -9   6   4        2.45        1.32      1.48 o 
  -8   6   4        0.80        1.80      1.43 o 
  -7   6   4        3.00        4.51      1.50 o 
  -6   6   4        0.02        1.53      0.81 o 
  -5   6   4        0.03        1.47      0.81 o 
  -4   6   4        3.61        1.78      0.75 o 
  -3   6   4        0.69        0.28      0.64 o 
  -2   6   4      736.06      731.44      8.05 o 
  -1   6   4      126.85      118.27      2.88 o 
   0   6   4       94.64       71.31      2.29 o 
   1   6   4       37.15       42.12      1.91 o 
   2   6   4       13.61       16.03      2.60 o 
   3   6   4       10.73        9.14      2.55 o 
   4   6   4       17.42       13.33      4.61 o 
   5   6   4        0.42        1.01      1.88 o 
   6   6   4        0.32        1.33      1.98 o 
   7   6   4        0.33        0.27      1.74 o 
 -10   7   4        8.95        7.72      2.11 o 
  -9   7   4       21.52       25.13      3.15 o 
  -8   7   4       10.58       12.83      2.16 o 
  -7   7   4       19.74       21.13      2.37 o 
  -6   7   4       17.57       24.71      2.19 o 
  -5   7   4        2.35        2.78      0.95 o 
  -4   7   4       19.08       18.21      1.60 o 
  -3   7   4       47.50       44.74      2.32 o 
  -1   7   4       24.70       28.41      2.18 o 
   0   7   4       24.17       24.22      1.73 o 
   1   7   4        0.01       -0.20      0.61 o 
   2   7   4       18.73       14.13      1.86 o 
   3   7   4        0.18       -0.34      1.61 o 
   4   7   4        0.83        0.45      1.92 o 
   5   7   4        0.34        2.22      2.40 o 
   6   7   4       24.95       22.47      7.04 o 
 -10   8   4        0.13        1.03      1.55 o 
  -9   8   4        4.52        5.72      1.93 o 
  -8   8   4       36.49       39.72      3.83 o 
  -7   8   4        0.13        0.67      1.10 o 
  -6   8   4       21.78       27.08      2.51 o 
  -5   8   4        4.36        3.61      1.10 o 
  -4   8   4        0.28       -0.52      0.79 o 
  -3   8   4       82.50       30.63     11.08 o 
  -2   8   4        3.19        3.09      0.86 o 
  -1   8   4      195.31      191.65      3.93 o 
   0   8   4       31.72       33.70      2.01 o 
   1   8   4        9.32        9.43      1.17 o 
   2   8   4       36.10       42.41      3.15 o 
   3   8   4        0.00        0.87      1.99 o 
   4   8   4        5.41        5.66      3.02 o 
   5   8   4       30.13       21.56      3.80 o 
   6   8   4        2.87        2.73      2.20 o 
  -9   9   4        0.15        0.27      1.38 o 
  -8   9   4        4.24        5.39      1.74 o 
  -7   9   4        9.20       11.24      1.90 o 
  -6   9   4       39.71       44.66      2.86 o 
  -5   9   4        6.11        4.90      1.16 o 
  -4   9   4        0.42        0.21      1.32 o 
  -3   9   4       10.03        9.49      1.48 o 
  -2   9   4       63.87       68.15      2.91 o 
  -1   9   4       48.94       53.90      2.38 o 
   0   9   4       69.63       69.33      2.86 o 
   1   9   4       24.06       23.34      1.98 o 
   2   9   4        0.63        1.06      1.34 o 
   3   9   4        2.40        2.46      2.02 o 
   4   9   4        0.81       -0.86      2.31 o 
   5   9   4       10.32       11.64      3.26 o 
   6   9   4        0.09        4.89      2.50 o 
  -9  10   4        1.09        1.87      1.62 o 
  -8  10   4        0.00       -0.20      1.63 o 
  -7  10   4        0.62        0.40      1.31 o 
  -6  10   4        1.22        0.28      1.19 o 
  -5  10   4        6.37        5.73      1.47 o 
  -4  10   4        0.38        0.73      1.20 o 
  -3  10   4       54.43       53.65      3.57 o 
  -2  10   4      137.54      148.93      4.45 o 
  -1  10   4      168.86      142.47      4.04 o 
   0  10   4       42.58       46.93      3.12 o 
   1  10   4       47.17       56.91      2.97 o 
   2  10   4        0.39        2.34      1.44 o 
   3  10   4        0.07        0.04      2.81 o 
   4  10   4       37.67       39.09      4.59 o 
   5  10   4        0.72       -1.56      2.11 o 
  -8  11   4        7.15        5.14      1.98 o 
  -7  11   4        0.49       -0.97      1.17 o 
  -6  11   4        0.74       -0.22      1.56 o 
  -5  11   4        0.17       -1.38      1.38 o 
  -4  11   4       13.84       14.42      2.14 o 
  -3  11   4        9.13        6.23      2.04 o 
  -2  11   4        5.72        6.77      1.46 o 
  -1  11   4       52.40       44.55      2.95 o 
   0  11   4       80.57       73.77      3.69 o 
   1  11   4        0.78        0.26      1.28 o 
   2  11   4       28.09       29.42      3.09 o 
   3  11   4        3.00        6.01      2.46 o 
   4  11   4        0.12        4.11      2.18 o 
   5  11   4        1.09        0.81      2.36 o 
  -8  12   4        0.05        0.09      1.50 o 
  -7  12   4        8.61        7.15      2.14 o 
  -6  12   4        0.10        0.96      1.38 o 
  -5  12   4       13.11       15.27      2.04 o 
  -4  12   4        0.41        0.58      1.21 o 
  -3  12   4        0.82        2.16      1.59 o 
  -2  12   4        0.69        1.29      1.25 o 
  -1  12   4      109.41      108.28      5.36 o 
   0  12   4        0.92        0.69      1.20 o 
   1  12   4       13.68       12.78      2.36 o 
   2  12   4        0.33       -0.29      1.41 o 
   3  12   4        4.46        8.17      2.62 o 
   4  12   4        1.07        0.23      3.09 o 
  -7  13   4        4.82        6.95      1.93 o 
  -6  13   4        4.97        2.78      1.61 o 
  -5  13   4        0.24        0.69      1.35 o 
  -4  13   4        6.18        8.39      1.88 o 
  -3  13   4        4.14        6.15      1.88 o 
  -2  13   4        3.22        3.69      1.47 o 
  -1  13   4        0.01       -0.75      1.25 o 
   0  13   4       23.34       25.87      2.68 o 
   1  13   4       14.79       19.12      2.98 o 
   2  13   4        6.65        9.75      2.28 o 
   3  13   4        0.28        2.15      1.81 o 
  -6  14   4        0.15        0.40      1.60 o 
  -5  14   4        0.01       -0.09      1.49 o 
  -4  14   4        3.40        0.84      1.45 o 
  -3  14   4        8.55        9.23      2.01 o 
  -2  14   4        6.40        6.95      2.01 o 
  -1  14   4        5.17        3.50      1.62 o 
   0  14   4        5.26        6.49      1.72 o 
   1  14   4        9.36        9.47      2.40 o 
   2  14   4        0.17       -1.59      1.59 o 
  -5  15   4        0.50        2.65      1.63 o 
  -4  15   4        0.44        1.89      1.57 o 
  -3  15   4        1.56        0.20      2.39 o 
  -2  15   4        0.15        0.81      1.50 o 
  -1  15   4        0.98        0.33      1.45 o 
   0  15   4       15.82        9.24      2.39 o 
   1  15   4        0.32        2.87      2.04 o 
  -3  16   4        0.62       -1.05      1.53 o 
  -2  16   4        0.50        2.04      1.74 o 
  -1  16   4        2.18        0.40      2.27 o 
 -11   1   5        0.00        0.42      1.67 o 
 -10   1   5        0.39        0.60      1.48 o 
  -9   1   5       15.95        8.76      2.63 o 
  -8   1   5        3.25        3.25      1.36 o 
  -7   1   5       34.73       12.72      5.38 o 
  -6   1   5        2.22        2.28      1.12 o 
  -5   1   5       44.44       42.30      2.67 o 
  -4   1   5      279.66      328.88      6.45 o 
  -3   1   5      137.94      154.80      3.19 o 
  -2   1   5     1000.01     1100.38     11.10 o 
  -1   1   5      506.82      555.13      8.75 o 
   0   1   5        4.35        6.41      0.91 o 
   1   1   5      148.58      166.89      4.73 o 
   2   1   5       22.95       24.26      2.37 o 
   3   1   5       22.87       21.71      2.55 o 
   4   1   5        5.30        4.98      2.06 o 
   5   1   5       22.62       28.13      3.48 o 
   6   1   5       27.46       28.73      3.96 o 
 -11   2   5        1.27        3.15      1.81 o 
 -10   2   5        9.27        7.85      1.82 o 
  -9   2   5       27.06       18.48      4.41 o 
  -8   2   5      114.77      108.40     12.77 o 
  -7   2   5        3.55        4.06      1.41 o 
  -6   2   5       44.26       40.37      3.17 o 
  -5   2   5       81.74       84.62      3.41 o 
  -4   2   5      420.89      442.29      6.09 o 
  -3   2   5      897.06     1056.51      9.48 o 
  -2   2   5      761.19      788.22      9.78 o 
  -1   2   5      992.06     1074.53     29.84 o 
   0   2   5        8.74        9.80      1.15 o 
   1   2   5      204.35      184.48      6.92 o 
   2   2   5       25.53       33.21      2.77 o 
   3   2   5       28.61       31.61      3.25 o 
   4   2   5      106.04       93.53      4.66 o 
   5   2   5       14.93       18.19      3.16 o 
   6   2   5       10.24       18.87      3.56 o 
 -11   3   5        0.64        2.35      1.76 o 
 -10   3   5        0.07        1.39      1.55 o 
  -9   3   5        0.08        0.10      1.35 o 
  -8   3   5       92.07       18.69      9.91 o 
  -7   3   5        0.01       -0.20      0.98 o 
  -6   3   5        3.59        2.17      1.25 o 
  -5   3   5       31.72       43.63      3.08 o 
  -4   3   5      218.90      265.91      3.83 o 
  -3   3   5        3.31        5.44      1.15 o 
  -2   3   5      176.80      174.57      3.98 o 
  -1   3   5      193.04      223.14      4.68 o 
   0   3   5       12.99       14.72      1.22 o 
   1   3   5      232.45      269.90      6.93 o 
   2   3   5        0.04        0.36      1.04 o 
   3   3   5        2.60        2.41      1.99 o 
   4   3   5        2.47        3.06      1.52 o 
   5   3   5        0.37       -1.54      1.82 o 
   6   3   5       22.90       22.12      4.29 o 
 -11   4   5        0.04        2.56      1.56 o 
 -10   4   5        0.58        3.88      1.66 o 
  -9   4   5        3.48        6.97      2.14 o 
  -8   4   5        8.18        6.25      1.71 o 
  -7   4   5       45.80       51.21      4.29 o 
  -6   4   5        9.06        6.44      1.54 o 
  -5   4   5        1.81        1.24      1.24 o 
  -4   4   5      121.29      138.39      3.04 o 
  -3   4   5      104.07       81.21      2.28 o 
  -2   4   5       31.29       30.31      1.97 o 
  -1   4   5      202.42      207.68      3.77 o 
   0   4   5       57.32       60.45      2.02 o 
   1   4   5       64.80       57.53      3.57 o 
   2   4   5        7.61        7.49      1.48 o 
   3   4   5        3.72        3.86      1.43 o 
   4   4   5       15.66       17.01      2.94 o 
   5   4   5        6.74        9.46      2.48 o 
   6   4   5       28.57       20.82      5.85 o 
 -11   5   5        0.90        0.74      1.44 o 
 -10   5   5        1.53        4.73      1.73 o 
  -9   5   5       10.12        6.29      1.98 o 
  -8   5   5       58.62       51.90      6.66 o 
  -7   5   5       63.97       74.13      4.49 o 
  -6   5   5       59.29       69.54      9.24 o 
  -5   5   5        1.90        1.77      0.87 o 
  -4   5   5       17.41       25.58      1.71 o 
  -3   5   5      191.97      212.06      5.68 o 
  -2   5   5      260.15      258.84      4.56 o 
  -1   5   5      228.64      260.87      5.63 o 
   0   5   5      130.20      139.19      3.30 o 
   1   5   5       17.27       16.16      3.38 o 
   2   5   5       43.99       51.23      4.60 o 
   3   5   5       32.22       32.32      3.63 o 
   4   5   5        4.32        4.97      1.77 o 
   5   5   5       89.78       89.34      8.70 o 
   6   5   5        3.56        4.57      2.59 o 
 -10   6   5       11.71       14.66      3.15 o 
  -9   6   5        0.52        0.65      1.30 o 
  -8   6   5       26.85       24.96      3.46 o 
  -7   6   5        0.24        1.31      1.88 o 
  -6   6   5        8.92        6.69      2.09 o 
  -5   6   5       16.11       12.46      3.73 o 
  -4   6   5       96.74      106.67      3.21 o 
  -3   6   5      492.99      486.83      6.53 o 
  -2   6   5      360.16      356.21      6.39 o 
  -1   6   5       12.18       14.58      1.54 o 
   0   6   5        9.11        9.89      1.47 o 
   1   6   5       53.85       65.15      3.21 o 
   2   6   5        5.54        6.22      1.74 o 
   3   6   5       94.02       97.10      6.20 o 
   4   6   5       13.77       13.72      3.43 o 
   5   6   5        8.69        7.20      3.28 o 
   6   6   5        9.74        5.48      2.63 o 
 -10   7   5        0.87        4.07      1.81 o 
  -9   7   5       14.64       22.32      3.13 o 
  -8   7   5       16.11       11.24      2.44 o 
  -7   7   5       24.63       34.19      3.92 o 
  -6   7   5       13.88       17.92      2.88 o 
  -5   7   5        9.07       11.17      2.13 o 
  -4   7   5        2.04        0.59      0.96 o 
  -3   7   5       40.86       41.15      2.24 o 
  -2   7   5      127.17      131.19      3.85 o 
  -1   7   5        1.19        2.19      0.89 o 
   0   7   5      221.78      212.31      5.83 o 
   1   7   5       46.37       59.89      2.91 o 
   2   7   5        3.42        0.27      1.73 o 
   3   7   5        0.51       -0.51      3.23 o 
   4   7   5       30.68       26.12      5.37 o 
   5   7   5        3.24        8.06      2.70 o 
 -10   8   5        1.52        2.40      1.67 o 
  -9   8   5        1.07       -0.86      1.44 o 
  -8   8   5        0.28       -0.13      1.33 o 
  -7   8   5        7.53        8.39      2.73 o 
  -6   8   5       84.59       86.72      5.18 o 
  -5   8   5        0.84        1.12      1.08 o 
  -4   8   5       33.81       39.42      4.19 o 
  -3   8   5       24.99       26.50      2.00 o 
  -2   8   5       90.30       46.26     13.34 o 
  -1   8   5      524.97      521.78      7.22 o 
   0   8   5       18.52       18.12      2.95 o 
   1   8   5       32.20       32.92      3.86 o 
   2   8   5        9.28       10.19      2.57 o 
   3   8   5        7.84        4.79      2.19 o 
   4   8   5        0.01       -0.63      4.26 o 
   5   8   5       10.30        8.44      4.76 o 
  -9   9   5        3.55        2.71      1.74 o 
  -8   9   5       10.61       10.66      2.25 o 
  -7   9   5        8.45        5.10      1.88 o 
  -6   9   5       27.50       30.65      3.70 o 
  -5   9   5        1.33        2.89      1.37 o 
  -4   9   5        8.14        7.27      1.55 o 
  -3   9   5       35.07       41.49      2.91 o 
  -2   9   5       65.62       69.70      3.20 o 
  -1   9   5      101.76       48.19      5.38 o 
   0   9   5       20.48       22.04      2.16 o 
   1   9   5       37.21       40.28      3.22 o 
   2   9   5       49.46       56.73      4.96 o 
   3   9   5        5.50        5.47      2.48 o 
   4   9   5        1.54        5.33      2.30 o 
   5   9   5        5.75        9.57      2.89 o 
  -9  10   5        2.04        2.74      1.67 o 
  -8  10   5        3.34        3.62      1.82 o 
  -7  10   5       10.69       14.80      2.71 o 
  -6  10   5        4.02        2.58      1.71 o 
  -5  10   5       20.32       22.56      2.81 o 
  -4  10   5       23.64       26.20      2.61 o 
  -3  10   5      161.91      159.63     11.04 o 
  -2  10   5        4.32        0.24      1.18 o 
  -1  10   5       31.93       34.99      2.75 o 
   0  10   5       40.44       40.71      3.12 o 
   1  10   5        1.67        1.21      1.44 o 
   2  10   5       49.84       44.15      4.48 o 
   3  10   5       18.31       21.35      3.42 o 
   4  10   5        7.34        5.63      2.83 o 
  -8  11   5       11.18       11.35      2.56 o 
  -7  11   5        1.46        3.12      1.76 o 
  -6  11   5        0.19        2.45      1.75 o 
  -5  11   5        1.11        2.86      1.55 o 
  -4  11   5       11.54       11.29      2.57 o 
  -3  11   5        0.27       -0.12      1.14 o 
  -2  11   5       33.74       36.12      2.79 o 
  -1  11   5        2.75        5.43      1.66 o 
   0  11   5       26.41       29.30      3.22 o 
   1  11   5        6.61       10.31      2.04 o 
   2  11   5        0.01        1.06      2.04 o 
   3  11   5        5.37        6.46      2.56 o 
   4  11   5        3.83        3.52      2.14 o 
  -8  12   5        0.02        0.72      1.58 o 
  -7  12   5        0.01       -0.86      1.74 o 
  -6  12   5       21.56       20.27      3.43 o 
  -5  12   5        3.87        3.55      1.71 o 
  -4  12   5        2.91        4.40      1.63 o 
  -3  12   5       21.17       22.71      2.65 o 
  -2  12   5        3.89        4.69      1.60 o 
  -1  12   5       53.87       48.81      3.87 o 
   0  12   5       19.01       24.15      3.70 o 
   1  12   5        4.62        7.17      2.02 o 
   2  12   5        6.79        7.06      2.47 o 
   3  12   5        0.95        3.15      2.01 o 
  -7  13   5        7.75        5.44      2.36 o 
  -6  13   5        6.26        6.89      2.29 o 
  -5  13   5        1.85        3.33      2.35 o 
  -4  13   5        2.77        1.18      1.47 o 
  -3  13   5       23.75       24.74      3.01 o 
  -2  13   5        9.19        8.37      1.98 o 
  -1  13   5       15.53       18.47      2.44 o 
   0  13   5        8.19        8.29      2.15 o 
   1  13   5       10.59       11.38      2.44 o 
   2  13   5       27.19       27.40      4.22 o 
  -6  14   5        1.29        3.61      2.48 o 
  -5  14   5       12.67       10.63      2.55 o 
  -4  14   5        6.65        8.21      2.57 o 
  -3  14   5        4.11        7.97      2.09 o 
  -2  14   5        3.37        3.24      2.09 o 
  -1  14   5        7.07        8.94      2.20 o 
   0  14   5        2.38        6.00      1.90 o 
   1  14   5       22.68       25.67      3.42 o 
  -4  15   5        7.46        9.83      2.68 o 
  -3  15   5        1.51        5.65      2.23 o 
  -2  15   5        0.09        0.23      1.78 o 
  -1  15   5        0.44        0.95      1.99 o 
   0  15   5        0.06       -1.47      1.59 o 
 -11   0   6        0.14       -1.83      1.83 o 
 -10   0   6        4.31        4.08      2.18 o 
  -9   0   6        0.20        0.22      2.07 o 
  -8   0   6        3.83        3.12      2.57 o 
  -6   0   6      116.24      103.81      5.73 o 
  -5   0   6        0.39        1.11      1.58 o 
  -4   0   6       34.48       45.23      9.13 o 
  -2   0   6        7.41        3.07      1.44 o 
  -1   0   6      166.49      159.42      5.01 o 
   0   0   6     1093.23     1137.32     25.95 o 
   1   0   6      841.84      825.12     18.20 o 
   2   0   6      325.12      323.62     11.60 o 
   3   0   6        1.83       -1.82      2.66 o 
   4   0   6       19.80       18.28      4.16 o 
   5   0   6       52.87       64.70      7.51 o 
 -11   1   6        4.95       10.17      2.25 o 
 -10   1   6        7.37        7.44      1.97 o 
  -9   1   6        2.38        1.94      1.41 o 
  -7   1   6       23.92       20.22      3.73 o 
  -6   1   6       23.78       27.99      2.71 o 
  -5   1   6        2.40        4.66      1.54 o 
  -4   1   6      126.55      131.84      4.17 o 
  -2   1   6       28.54       37.15      2.15 o 
  -1   1   6        9.27        7.86      1.56 o 
   0   1   6        9.78        9.80      1.93 o 
   1   1   6       10.32       16.04      2.31 o 
   2   1   6      204.24      196.46      6.48 o 
   3   1   6      112.17      121.57      5.43 o 
   4   1   6        2.07        3.14      2.08 o 
   5   1   6       11.41       12.61      3.25 o 
 -11   2   6        0.01        1.93      1.79 o 
 -10   2   6        0.96        1.53      1.32 o 
  -9   2   6        8.20        5.47      1.80 o 
  -8   2   6       35.28       21.22      7.44 o 
  -7   2   6        1.04        0.54      1.33 o 
  -6   2   6       11.61        9.28      2.53 o 
  -5   2   6        0.32        0.93      1.16 o 
  -4   2   6        0.01        0.81      1.00 o 
  -3   2   6       27.32       38.77      2.72 o 
  -2   2   6        2.82        4.21      1.47 o 
  -1   2   6       75.21       74.88      5.52 o 
   0   2   6       73.14       85.73      4.34 o 
   1   2   6        3.35        1.89      1.43 o 
   2   2   6        6.27        8.16      2.18 o 
   3   2   6        8.53       14.11      2.53 o 
   4   2   6        0.41       -1.34      1.58 o 
   5   2   6        4.50        3.65      3.19 o 
 -11   3   6        2.85       12.96      2.52 o 
 -10   3   6        4.58        2.69      2.96 o 
  -9   3   6       15.17       10.81      3.75 o 
  -8   3   6       46.87       49.70      4.85 o 
  -7   3   6       28.36       22.84      4.90 o 
  -6   3   6        0.00       -0.80      1.04 o 
  -5   3   6       12.64       18.13      2.14 o 
  -4   3   6       31.67       36.22      2.65 o 
  -2   3   6        8.19        7.69      1.32 o 
   0   3   6       53.34       62.28      3.98 o 
   1   3   6        8.72        7.04      2.27 o 
   2   3   6       96.32       90.27      4.39 o 
   3   3   6      165.40      161.82      6.08 o 
   4   3   6       62.48       70.73      7.13 o 
   5   3   6        0.00       -0.16      2.36 o 
 -11   4   6        0.20        0.31      1.66 o 
 -10   4   6        5.98        6.36      2.19 o 
  -9   4   6        3.76        3.66      1.85 o 
  -8   4   6        1.30        2.02      1.49 o 
  -7   4   6       49.67       50.82      9.07 o 
  -6   4   6       92.02      107.83      8.25 o 
  -5   4   6        2.23        1.58      1.22 o 
  -4   4   6       30.65       35.01      2.76 o 
  -3   4   6       81.77       87.10      8.74 o 
  -2   4   6      103.65      107.74      3.36 o 
  -1   4   6       67.54       59.38      3.38 o 
   0   4   6      779.88      771.58     17.77 o 
   1   4   6      405.88      406.29      9.63 o 
   2   4   6      168.28      172.62      6.52 o 
   3   4   6       11.29        9.88      2.84 o 
   4   4   6        7.51        4.55      2.49 o 
   5   4   6       68.13       62.11      5.86 o 
 -11   5   6        1.48        6.92      2.03 o 
 -10   5   6        0.63        0.73      1.61 o 
  -9   5   6        0.03        1.25      1.40 o 
  -8   5   6       23.93       21.99      3.64 o 
  -7   5   6       82.12       37.39     11.33 o 
  -5   5   6       15.74       17.76      3.87 o 
  -4   5   6       64.82       82.39      3.70 o 
  -3   5   6       47.70       56.95      3.20 o 
  -2   5   6       42.97       52.36      2.46 o 
  -1   5   6        0.00        1.84      1.24 o 
   0   5   6        0.00        0.72      1.23 o 
   1   5   6       18.63       22.85      2.93 o 
   2   5   6      154.63      138.19      5.79 o 
   3   5   6      144.60      144.28      7.69 o 
   4   5   6        4.57        3.08      1.90 o 
   5   5   6        0.75        2.28      1.94 o 
 -10   6   6        0.63        0.73      1.58 o 
  -9   6   6       18.64       16.04      4.47 o 
  -8   6   6       64.84       60.36      5.14 o 
  -7   6   6       46.99       49.82      7.04 o 
  -6   6   6        7.42        5.92      2.37 o 
  -5   6   6        0.45       -0.21      1.13 o 
  -4   6   6       10.26       10.40      1.77 o 
  -3   6   6        3.35        4.01      1.10 o 
  -2   6   6      240.28      245.67      5.41 o 
  -1   6   6       74.34       69.07      3.06 o 
   0   6   6      135.43      138.30      5.19 o 
   1   6   6       62.04       62.28      4.87 o 
   2   6   6       38.36       34.86      4.51 o 
   3   6   6        9.27        5.49      3.07 o 
   4   6   6        9.20        6.30      3.88 o 
   5   6   6        0.00       -0.41      2.26 o 
 -10   7   6        2.50        0.82      1.48 o 
  -9   7   6        2.48        2.34      1.64 o 
  -8   7   6        9.40        5.43      2.65 o 
  -7   7   6       13.21        9.49      2.84 o 
  -6   7   6        1.21        0.80      1.76 o 
  -5   7   6       11.77       15.53      4.03 o 
  -4   7   6       54.64       47.12      4.08 o 
  -3   7   6      148.83      148.08      3.89 o 
  -2   7   6        5.33        5.92      1.25 o 
  -1   7   6       19.62       16.21      2.35 o 
   0   7   6        5.56        6.29      1.66 o 
   1   7   6        1.62        1.53      1.49 o 
   2   7   6       24.40       28.55      4.77 o 
   3   7   6       56.38       57.57      6.71 o 
   4   7   6       21.84       21.49      4.12 o 
 -10   8   6        0.05       -1.71      1.72 o 
  -9   8   6        0.50        1.37      1.52 o 
  -8   8   6        0.87        1.65      1.81 o 
  -7   8   6        0.27        0.56      1.78 o 
  -6   8   6        3.50        3.35      2.11 o 
  -5   8   6        5.82        2.20      2.24 o 
  -4   8   6        0.01       -1.04      1.04 o 
  -3   8   6       17.14       20.71      2.19 o 
  -2   8   6       18.94       21.18      2.03 o 
  -1   8   6        1.76        0.78      1.45 o 
   0   8   6      171.69      174.52      5.75 o 
   1   8   6       83.24       79.38      5.30 o 
   2   8   6       38.00       43.33      4.84 o 
   3   8   6        7.71        7.04      2.72 o 
   4   8   6        7.23       13.74      3.48 o 
  -9   9   6        1.78        5.26      2.02 o 
  -8   9   6        0.32        0.26      2.06 o 
  -7   9   6       45.73       51.98      5.18 o 
  -6   9   6       57.31       67.12      9.15 o 
  -5   9   6       10.90        8.87      3.45 o 
  -4   9   6       19.09       17.92      2.80 o 
  -3   9   6      165.50      165.05      5.81 o 
  -2   9   6       14.35       14.27      3.20 o 
  -1   9   6        1.39        2.67      1.42 o 
   0   9   6        1.79        1.05      1.64 o 
   1   9   6       26.12       28.71      3.83 o 
   2   9   6       68.85       66.97      5.75 o 
   3   9   6       72.66       63.61      5.95 o 
   4   9   6        2.81        4.57      2.85 o 
  -9  10   6       16.18       21.13      3.21 o 
  -8  10   6       14.19       15.13      2.81 o 
  -7  10   6       32.42       38.89      4.59 o 
  -6  10   6        0.00        2.35      1.95 o 
  -5  10   6        0.00        0.32      1.97 o 
  -4  10   6        1.16        1.72      1.48 o 
  -3  10   6        6.86        5.62      2.20 o 
  -2  10   6      200.91      178.05      5.54 o 
  -1  10   6        3.10        2.40      1.57 o 
   0  10   6       12.20       14.24      2.26 o 
   1  10   6       53.14       48.38      4.40 o 
   2  10   6       33.12       31.06      4.14 o 
   3  10   6        0.18        1.23      2.14 o 
  -8  11   6        2.61        3.69      2.52 o 
  -7  11   6        1.70        2.54      2.03 o 
  -6  11   6        2.08        2.00      1.93 o 
  -5  11   6        8.82        5.97      2.67 o 
  -4  11   6        1.09       -0.75      1.34 o 
  -3  11   6       55.66       54.12      7.85 o 
  -2  11   6       22.29       26.09      2.70 o 
  -1  11   6       18.68       19.66      2.94 o 
   0  11   6        2.09        2.71      1.57 o 
   1  11   6       22.44       19.96      4.14 o 
   2  11   6        2.97        2.51      2.17 o 
  -7  12   6        0.43        0.52      1.90 o 
  -6  12   6       10.09        6.65      2.69 o 
  -5  12   6        0.16        1.46      2.04 o 
  -4  12   6        0.67        3.33      1.71 o 
  -3  12   6       20.22       17.15      3.24 o 
  -2  12   6       10.34       12.19      2.12 o 
  -1  12   6       10.07       10.00      2.16 o 
   0  12   6        4.93        8.09      2.09 o 
   1  12   6       14.62        9.87      3.10 o 
   2  12   6       13.42       11.49      2.79 o 
  -6  13   6        2.92       -0.46      2.16 o 
  -5  13   6        4.36        2.73      2.52 o 
  -4  13   6       17.26       17.42      3.00 o 
  -3  13   6       17.00       15.85      3.31 o 
  -2  13   6        0.86        1.51      2.19 o 
  -1  13   6        6.35        3.63      1.71 o 
   0  13   6        0.04        2.80      1.81 o 
   1  13   6       16.32       15.42      3.55 o 
  -5  14   6        0.20        1.05      2.53 o 
  -4  14   6        0.42        1.98      2.78 o 
  -3  14   6       24.20       24.15      3.66 o 
  -2  14   6        3.62        3.26      2.67 o 
  -1  14   6        0.43        1.04      2.08 o 
 -11   1   7        0.03       -1.01      1.23 o 
 -10   1   7        2.11        0.72      1.43 o 
  -9   1   7        2.49        2.72      2.03 o 
  -8   1   7       12.05        7.92      2.62 o 
  -7   1   7        4.34        5.79      2.47 o 
  -6   1   7       17.47       23.71      3.04 o 
  -5   1   7        6.53       10.70      1.99 o 
  -4   1   7       58.45       75.79      3.58 o 
  -3   1   7      255.92      300.42      6.65 o 
  -1   1   7       24.64       17.15      5.34 o 
   0   1   7       80.18       83.45      7.93 o 
   1   1   7       87.78       86.97      5.51 o 
   2   1   7       58.04       59.54      4.64 o 
   3   1   7        5.35        5.62      2.40 o 
   4   1   7        0.01       -3.03      3.03 o 
 -11   2   7        3.67        4.74      1.92 o 
 -10   2   7        0.72        2.16      1.49 o 
  -9   2   7       31.80       24.52      8.28 o 
  -7   2   7      261.53      231.06      6.58 o 
  -6   2   7      134.98      142.80      4.99 o 
  -5   2   7        8.35        8.29      2.33 o 
  -4   2   7      204.99      205.15      5.66 o 
  -3   2   7      181.13      189.27      7.12 o 
   0   2   7      109.48      101.62      5.68 o 
   1   2   7      238.80      212.59      7.97 o 
   2   2   7      284.95      257.91      8.78 o 
   3   2   7        8.85        9.02      2.53 o 
   4   2   7        1.01       -0.64      2.24 o 
 -11   3   7        0.17        0.28      1.74 o 
 -10   3   7        5.25        7.40      3.29 o 
  -9   3   7        2.57        1.08      1.79 o 
  -8   3   7       41.97       33.18     13.64 o 
  -7   3   7        8.96        6.78      2.32 o 
  -6   3   7        0.40        3.21      1.50 o 
  -5   3   7       47.59       57.09      3.77 o 
  -4   3   7      103.05      111.31      4.44 o 
  -2   3   7       10.68       13.65      4.36 o 
  -1   3   7       23.10       18.27      6.87 o 
   0   3   7       87.49       88.14      4.90 o 
   1   3   7       27.01       25.06      3.39 o 
   2   3   7       40.73       44.53      6.25 o 
   3   3   7        0.48        0.25      1.75 o 
   4   3   7        0.00        0.38      1.92 o 
 -10   4   7        1.30        2.86      2.00 o 
  -9   4   7        0.08        2.36      1.81 o 
  -8   4   7        0.41       -0.83      1.89 o 
  -7   4   7       44.16       53.50      5.32 o 
  -6   4   7       43.38       53.15      3.84 o 
  -5   4   7        8.53        6.47      1.84 o 
  -4   4   7       13.15       14.98      2.37 o 
  -3   4   7       56.97       53.54      3.42 o 
  -2   4   7        5.73        2.97      2.12 o 
  -1   4   7      130.13       63.95     15.06 o 
   0   4   7       14.82       13.68      2.94 o 
   1   4   7       13.70       16.18      4.43 o 
   2   4   7       14.52       14.66      2.63 o 
   3   4   7        0.04        0.03      1.83 o 
   4   4   7        0.03       -0.17      2.11 o 
 -10   5   7        0.51        1.38      1.54 o 
  -9   5   7        5.75        4.53      1.98 o 
  -8   5   7        0.79        3.28      2.28 o 
  -7   5   7        0.57        1.23      1.66 o 
  -6   5   7        2.79        0.05      1.52 o 
  -5   5   7        1.41        1.23      1.28 o 
  -4   5   7        0.11        0.80      1.24 o 
  -3   5   7       39.96       45.55      3.11 o 
  -2   5   7      371.38      400.79      9.24 o 
  -1   5   7       74.88       80.50      4.81 o 
   0   5   7       11.30       11.39      2.23 o 
   1   5   7       61.53       64.09      4.94 o 
   2   5   7       13.70       10.70      2.97 o 
   3   5   7       20.93       18.80      4.02 o 
   4   5   7        8.58        3.78      2.43 o 
 -10   6   7        2.04        3.63      1.90 o 
  -9   6   7       36.10       42.53      4.78 o 
  -8   6   7       68.18       65.67      6.79 o 
  -7   6   7      107.42       29.80     15.93 o 
  -6   6   7       49.70       54.36      4.03 o 
  -5   6   7        4.06        5.89      1.83 o 
  -4   6   7      143.80      159.03      5.47 o 
  -3   6   7       29.59       33.96      3.10 o 
  -2   6   7      100.42       89.64      7.00 o 
  -1   6   7       52.00       68.58      4.64 o 
   0   6   7        2.34        2.50      3.29 o 
   1   6   7       73.75       79.67      9.90 o 
   2   6   7      142.72      139.29      7.29 o 
   3   6   7        4.93        2.30      2.25 o 
 -10   7   7        0.15        0.31      1.70 o 
  -9   7   7        8.61       10.51      2.72 o 
  -8   7   7       14.04       15.65      4.76 o 
  -7   7   7        1.47        2.78      2.11 o 
  -6   7   7        5.04        4.78      5.08 o 
  -5   7   7       20.29       21.52      4.61 o 
  -4   7   7        2.41        2.25      1.41 o 
  -3   7   7        6.00        6.26      2.39 o 
  -2   7   7        2.71        2.03      1.52 o 
  -1   7   7      121.24      117.43      5.29 o 
   0   7   7       28.48       37.22      3.75 o 
   1   7   7        1.56        0.16      1.91 o 
   2   7   7        1.11        0.30      2.22 o 
   3   7   7       14.36       14.46      3.67 o 
  -9   8   7        1.17        2.24      1.86 o 
  -8   8   7        7.03        3.73      2.40 o 
  -7   8   7        0.29        0.93      2.10 o 
  -6   8   7       56.54       53.79     17.21 o 
  -5   8   7       20.59       12.30      4.92 o 
  -4   8   7        1.24       -0.07      1.63 o 
  -3   8   7        0.35        0.38      1.36 o 
  -2   8   7       28.99       33.77      3.67 o 
  -1   8   7       31.19       30.59      5.33 o 
   0   8   7       50.48       56.45      4.34 o 
   1   8   7       14.02       13.92      4.02 o 
   2   8   7        6.77       12.69      3.30 o 
   3   8   7        0.12        3.87      3.20 o 
  -9   9   7        0.88       -1.31      1.59 o 
  -8   9   7        5.98        6.63      2.74 o 
  -7   9   7        0.45        0.18      2.18 o 
  -6   9   7       16.11       14.74      4.37 o 
  -5   9   7        5.53        2.43      2.14 o 
  -4   9   7        0.65        2.48      1.68 o 
  -3   9   7        0.18        0.35      1.66 o 
  -2   9   7        4.39        6.78      2.23 o 
  -1   9   7        1.47        1.13      2.28 o 
   0   9   7        0.05       -1.30      1.57 o 
   1   9   7       23.03       20.28      3.68 o 
   2   9   7        2.85        2.13      2.26 o 
  -8  10   7       12.30        7.15      4.03 o 
  -7  10   7        3.46        3.20      2.45 o 
  -6  10   7       14.36       14.67      3.04 o 
  -5  10   7        0.53        0.69      2.12 o 
  -4  10   7        4.37        4.06      2.37 o 
  -3  10   7       51.06       54.02      4.40 o 
  -2  10   7        0.05        1.50      1.62 o 
  -1  10   7        1.77        1.89      1.75 o 
   0  10   7        3.02        4.15      2.07 o 
   1  10   7        4.18        3.01      2.20 o 
   2  10   7       10.79        4.29      2.39 o 
  -7  11   7        1.99        2.34      2.53 o 
  -6  11   7        3.17        3.13      2.41 o 
  -5  11   7        5.47        6.94      2.79 o 
  -4  11   7        2.07        1.06      2.26 o 
  -3  11   7        0.37        0.16      2.84 o 
  -2  11   7       16.70       16.24      5.21 o 
  -1  11   7       12.00       14.79      3.13 o 
   0  11   7       13.31       17.64      3.78 o 
   1  11   7        4.55        4.85      2.23 o 
  -7  12   7        0.13        2.39      2.53 o 
  -6  12   7       12.52       17.83      4.12 o 
  -5  12   7       20.35       15.02      5.22 o 
  -4  12   7        0.76        1.89      2.72 o 
  -3  12   7        3.13        1.90      3.88 o 
  -2  12   7        7.54        7.66      4.71 o 
  -1  12   7        0.58       -1.49      2.44 o 
   0  12   7        4.88        5.00      2.24 o 
  -5  13   7        9.82       10.18      5.52 o 
  -4  13   7        2.60        1.27      2.40 o 
  -3  13   7       23.69       21.34      7.22 o 
  -2  13   7        0.19        0.49      2.36 o 
 -10   0   8        3.29        5.17      3.49 o 
  -9   0   8        8.01        5.64      3.16 o 
  -8   0   8       22.82       20.11      7.29 o 
  -7   0   8       49.72       69.30     10.75 o 
  -6   0   8      125.41      102.23      7.59 o 
  -5   0   8      102.30       96.49      6.64 o 
  -4   0   8       53.51       23.40      4.19 o 
  -3   0   8        9.43        2.28     10.41 o 
  -1   0   8       18.26        6.36      8.43 o 
   0   0   8       77.76       87.37     10.60 o 
   1   0   8       10.20       12.05     12.27 o 
   2   0   8        4.93        5.05      3.73 o 
   3   0   8       15.98       27.26      5.75 o 
 -10   1   8        8.09        6.84      2.74 o 
  -9   1   8       18.40        9.64      4.14 o 
  -8   1   8        3.63        6.20      2.32 o 
  -7   1   8        0.75        3.16      1.84 o 
  -6   1   8        2.05        1.20      1.70 o 
  -5   1   8        9.70        8.32      2.37 o 
  -4   1   8       22.57       21.51      6.07 o 
  -2   1   8        1.84        4.02      2.69 o 
  -1   1   8        0.00        0.10      2.00 o 
   0   1   8        3.26        2.53      2.40 o 
   1   1   8        3.71       -0.58      2.56 o 
   2   1   8       14.74       15.60      4.48 o 
   3   1   8        1.01        3.22      2.41 o 
 -10   2   8        1.86       -0.44      2.25 o 
  -9   2   8        5.45        4.30      2.06 o 
  -8   2   8       22.39       19.58      7.57 o 
  -7   2   8       13.75       12.48      3.71 o 
  -6   2   8        0.32       -0.56      1.92 o 
  -5   2   8        2.16        2.71      2.57 o 
  -4   2   8       13.18        9.73      3.08 o 
  -3   2   8        3.80        0.58      2.24 o 
  -2   2   8       20.51       10.24      7.65 o 
  -1   2   8        0.21       -0.72      2.35 o 
   0   2   8       31.06        9.38      7.47 o 
   1   2   8        5.76        5.95      2.41 o 
   2   2   8        1.86        2.34      2.17 o 
   3   2   8        0.04        0.36      2.29 o 
 -10   3   8        0.23        0.51      2.46 o 
  -9   3   8        1.60       -0.42      1.93 o 
  -8   3   8        0.63        3.91      1.99 o 
  -7   3   8       19.41       26.02      4.18 o 
  -6   3   8       51.27       67.18      4.28 o 
  -5   3   8       13.33       10.44      2.15 o 
  -4   3   8        9.62       15.31      2.33 o 
  -3   3   8        8.55        4.00      2.53 o 
  -2   3   8       24.41       11.64      8.05 o 
  -1   3   8        9.25        4.69      3.37 o 
   0   3   8        5.07        5.60      3.33 o 
   1   3   8        5.97        2.97      1.91 o 
   2   3   8        2.52        0.52      2.06 o 
   3   3   8        0.63       -2.39      2.39 o 
 -10   4   8        0.19       -2.25      2.25 o 
  -9   4   8       23.77       20.75      8.50 o 
  -8   4   8        2.35        0.61      1.92 o 
  -7   4   8        6.25        6.09      2.10 o 
  -6   4   8       61.38       62.10      4.31 o 
  -5   4   8       59.24       64.45      4.16 o 
  -4   4   8      121.47      138.54      5.10 o 
  -3   4   8        0.57        1.26      1.67 o 
  -1   4   8        7.62        7.62      4.37 o 
   0   4   8       44.65       30.78     15.21 o 
   1   4   8        5.72        7.50      2.25 o 
   2   4   8        2.49        1.89      2.10 o 
   3   4   8        1.66        0.68      2.33 o 
 -10   5   8        0.27        1.95      2.36 o 
  -9   5   8       13.07        9.69      3.10 o 
  -8   5   8        7.07        6.72      2.68 o 
  -7   5   8        3.34        0.00      1.86 o 
  -6   5   8       16.97       20.41      2.78 o 
  -5   5   8        4.96        5.27      1.93 o 
  -4   5   8       52.02       58.33      4.03 o 
  -3   5   8       77.64       53.08     16.37 o 
  -1   5   8        0.41        2.35      2.28 o 
   0   5   8        5.00        7.12      3.04 o 
   1   5   8        0.67        0.92      2.12 o 
   2   5   8        9.95       10.81      3.26 o 
 -10   6   8        2.08        2.91      2.33 o 
  -9   6   8        0.00       -1.02      2.33 o 
  -8   6   8       28.03       34.30      4.75 o 
  -7   6   8       49.88       55.55     14.76 o 
  -6   6   8        0.08        0.73      1.81 o 
  -5   6   8        1.92        4.21      1.85 o 
  -4   6   8        5.96        8.93      2.70 o 
  -3   6   8        6.98        5.81      2.19 o 
  -2   6   8       35.81       18.90     12.50 o 
  -1   6   8       48.66       61.85      7.28 o 
   0   6   8       52.78       69.65      6.55 o 
   1   6   8       13.88       10.91      2.67 o 
   2   6   8        7.08        7.95      4.54 o 
  -9   7   8        0.09        0.61      2.58 o 
  -8   7   8        0.61       -0.55      2.40 o 
  -7   7   8       18.69       12.79      5.39 o 
  -6   7   8       40.95       38.35     15.65 o 
  -5   7   8        1.09        2.52      1.93 o 
  -4   7   8        1.50        2.36      1.56 o 
  -3   7   8       16.55       19.64      3.47 o 
  -2   7   8        9.88        9.45      6.43 o 
  -1   7   8        0.92        0.88      2.29 o 
   0   7   8        6.75        7.39      2.82 o 
   1   7   8        0.07        1.02      2.51 o 
   2   7   8        3.73        4.30      2.93 o 
  -9   8   8        8.58        4.93      3.00 o 
  -8   8   8        2.84        6.19      3.00 o 
  -7   8   8        0.94       -0.45      2.50 o 
  -6   8   8        4.27        3.80      2.96 o 
  -5   8   8       40.35       49.79      4.68 o 
  -4   8   8       62.55       75.53      6.10 o 
  -3   8   8        2.47        3.29      2.55 o 
  -2   8   8        9.51        6.72      5.73 o 
  -1   8   8       17.53       12.79      7.76 o 
   0   8   8        0.02        0.13      2.83 o 
   1   8   8        0.05        0.13      3.36 o 
  -8   9   8        3.09        4.27      2.97 o 
  -7   9   8        1.61        3.56      2.78 o 
  -6   9   8        8.57        4.33      2.50 o 
  -5   9   8       18.59       14.84      6.85 o 
  -4   9   8       29.38       18.45      7.69 o 
  -3   9   8       46.71       54.27      7.94 o 
  -2   9   8       61.33       79.91      8.18 o 
  -1   9   8        0.22       -1.11      2.50 o 
   0   9   8        7.24        9.63      3.67 o 
   1   9   8        4.24        7.34      5.61 o 
  -7  10   8       14.40       10.83      3.14 o 
  -6  10   8        0.28       -1.74      2.28 o 
  -5  10   8        5.19        4.23      3.34 o 
  -4  10   8        1.77        0.16      2.58 o 
  -3  10   8        5.30        6.24      3.25 o 
  -2  10   8       15.74       17.03      5.31 o 
  -1  10   8       49.39       61.16     10.92 o 
   0  10   8       12.65       17.04      4.12 o 
  -6  11   8        9.58       10.43      3.56 o 
  -5  11   8        1.35        1.51      2.43 o 
  -4  11   8        0.20        1.06      3.29 o 
  -3  11   8        0.27        4.06      2.45 o 
  -2  11   8        0.03       -0.70      4.52 o 
  -1  11   8        0.71        9.28      5.79 o 
  -4  12   8        2.62        0.86      3.26 o 
  -3  12   8       14.68       20.56      7.47 o 
 -10   1   9        2.46        3.55      2.38 o 
  -9   1   9        3.85        2.38      3.22 o 
  -8   1   9        2.45        4.14      2.01 o 
  -7   1   9        1.95        3.42      1.83 o 
  -6   1   9       18.63       22.88      3.83 o 
  -5   1   9       74.64       77.44      4.55 o 
  -4   1   9       31.71       20.78      8.18 o 
  -3   1   9       74.18       79.40      8.51 o 
  -2   1   9       42.49       28.54     13.45 o 
  -1   1   9       15.28        7.37      4.78 o 
   0   1   9       15.66       15.73      6.62 o 
   1   1   9        0.05        0.59      3.19 o 
 -10   2   9        1.86        1.92      2.42 o 
  -9   2   9        0.98       -0.28      2.09 o 
  -8   2   9       16.26       19.20      4.20 o 
  -7   2   9       32.35       36.61      6.69 o 
  -6   2   9        6.16        8.32      2.32 o 
  -5   2   9       27.14       25.65     10.60 o 
  -4   2   9        2.15        8.03      2.90 o 
  -3   2   9       70.49       81.71      8.27 o 
  -2   2   9       34.25       29.93     12.03 o 
  -1   2   9        5.96        5.31      2.97 o 
   0   2   9       41.58       43.23     15.17 o 
   1   2   9       37.24       34.12     15.79 o 
 -10   3   9        1.22        5.87      2.98 o 
  -9   3   9        3.65        1.54      2.60 o 
  -8   3   9        3.35        4.14      2.17 o 
  -7   3   9        0.00       -0.44      1.70 o 
  -6   3   9       19.54       20.08      3.52 o 
  -5   3   9       20.79       11.09      3.25 o 
  -4   3   9       27.58       15.23      7.10 o 
  -2   3   9       27.52       27.34     10.92 o 
  -1   3   9       16.01        9.75      5.23 o 
   0   3   9       12.21        4.27      5.84 o 
   1   3   9        3.12        2.31      3.18 o 
  -9   4   9        2.41        1.55      2.40 o 
  -8   4   9        0.76       -1.43      1.88 o 
  -7   4   9        0.47        1.91      1.85 o 
  -6   4   9        7.00        7.31      2.71 o 
  -5   4   9        0.48        0.10      1.98 o 
  -4   4   9        7.41        9.14      3.38 o 
  -3   4   9        2.05        2.91      2.53 o 
  -2   4   9       19.08       10.25      7.96 o 
  -1   4   9        0.29        2.27      2.56 o 
   0   4   9        4.15       -2.56      2.56 o 
   1   4   9        0.85       -2.28      2.79 o 
  -9   5   9        3.17        3.75      2.53 o 
  -8   5   9        2.09        1.25      2.78 o 
  -7   5   9        3.50        6.02      2.90 o 
  -6   5   9        0.57       -0.41      1.69 o 
  -5   5   9       57.23       67.68      7.80 o 
  -4   5   9       43.13       51.04     14.22 o 
  -3   5   9        0.81       -0.82      2.18 o 
  -2   5   9       19.91       11.00      8.98 o 
  -1   5   9        6.25        3.01      3.81 o 
   0   5   9        6.80        3.59      2.94 o 
   1   5   9        2.58        2.41      2.99 o 
  -9   6   9       13.05       14.47      4.07 o 
  -8   6   9        3.80        4.09      2.79 o 
  -7   6   9        0.10       -0.74      2.32 o 
  -6   6   9        9.13       10.70      3.72 o 
  -5   6   9        0.11        3.60      2.33 o 
  -4   6   9        0.93        1.66      2.86 o 
  -3   6   9        5.92        3.46      3.27 o 
  -2   6   9        0.04       -0.57      2.47 o 
  -1   6   9        9.38        6.18      3.23 o 
   0   6   9       11.09        6.29      3.89 o 
  -8   7   9        0.08        3.15      2.79 o 
  -7   7   9        0.14        0.04      2.38 o 
  -6   7   9        2.43        4.10      2.01 o 
  -5   7   9        0.58       -0.08      2.45 o 
  -4   7   9       50.85       45.58     14.64 o 
  -3   7   9       28.44       32.32     10.80 o 
  -2   7   9       13.81        8.79      5.59 o 
  -1   7   9        0.06        0.84      2.85 o 
   0   7   9        6.99        3.19      3.21 o 
  -8   8   9        0.00       -0.44      2.40 o 
  -7   8   9        0.29       -1.51      2.18 o 
  -6   8   9        3.83        0.42      2.17 o 
  -5   8   9        0.67        0.46      3.17 o 
  -4   8   9        0.53        5.86      5.11 o 
  -3   8   9        0.76        6.11      2.84 o 
  -2   8   9        1.27       -2.45      2.45 o 
  -1   8   9        8.20        9.15      3.34 o 
  -7   9   9        0.03       -2.51      2.51 o 
  -6   9   9        1.12        0.27      2.83 o 
  -5   9   9       15.54       10.39      6.63 o 
  -4   9   9        1.79        1.81      2.91 o 
  -3   9   9        3.15       10.29      4.36 o 
  -2   9   9        0.17        0.74      3.35 o 
  -5  10   9        0.42        0.06      3.48 o 
  -4  10   9        0.29       -0.09      2.56 o 
  -3  10   9        1.51        0.93      5.22 o 
  -9   0  10        0.60        0.48      3.24 o 
  -8   0  10        1.47        7.60      3.51 o 
  -7   0  10        1.20        2.24      2.94 o 
  -6   0  10        1.02       -0.36      4.12 o 
  -5   0  10        5.39        4.68     10.90 o 
  -4   0  10        4.43        4.96      5.19 o 
  -3   0  10       64.32       46.56     19.21 o 
  -2   0  10       59.02       72.94     12.07 o 
  -1   0  10        7.13        8.70      5.27 o 
  -9   1  10        1.20        2.34      2.32 o 
  -8   1  10        6.59        6.82      2.30 o 
  -7   1  10        0.25        1.68      2.11 o 
  -6   1  10       13.11       11.96      3.32 o 
  -5   1  10       12.16       13.95      3.69 o 
  -4   1  10        8.29        3.76      3.15 o 
  -3   1  10       30.27       29.62     13.03 o 
  -2   1  10       38.24       34.17     15.04 o 
  -1   1  10        1.74        6.97      3.10 o 
  -9   2  10        1.67        1.40      2.73 o 
  -8   2  10        0.98        3.76      2.25 o 
  -7   2  10        3.38        3.79      2.31 o 
  -6   2  10        0.55        3.88      2.40 o 
  -5   2  10        1.80        4.13      3.14 o 
  -4   2  10        1.55        0.59      2.54 o 
  -3   2  10       11.69        2.60      4.89 o 
  -2   2  10        0.93        0.47      2.61 o 
  -1   2  10        0.57        3.12      2.97 o 
  -8   3  10        0.09       -0.60      2.00 o 
  -7   3  10        0.20        1.30      2.12 o 
  -6   3  10        1.76        0.14      2.58 o 
  -5   3  10        0.37       10.40      7.16 o 
  -4   3  10        0.24        2.79      2.71 o 
  -3   3  10       16.68       14.03      9.47 o 
  -2   3  10        6.55        6.22      3.23 o 
  -1   3  10        7.09        3.50      3.02 o 
  -8   4  10        0.91        0.16      2.10 o 
  -7   4  10        1.89        1.88      2.10 o 
  -6   4  10        0.87        3.31      2.69 o 
  -5   4  10        5.01        8.48      3.36 o 
  -4   4  10        7.54        1.91      4.43 o 
  -3   4  10        9.29        6.54      2.96 o 
  -2   4  10        7.55        7.64      3.12 o 
  -1   4  10        2.57       -1.48      2.64 o 
  -8   5  10        3.99        4.80      3.03 o 
  -7   5  10        0.36        2.15      2.29 o 
  -6   5  10       16.62       15.52      5.39 o 
  -5   5  10        4.06        7.04      3.46 o 
  -4   5  10        0.06        1.51      2.81 o 
  -3   5  10        6.21        5.62      2.89 o 
  -2   5  10       13.22        6.85      5.67 o 
  -7   6  10        6.66        6.52      3.44 o 
  -6   6  10        0.02        0.19      2.70 o 
  -5   6  10        2.14       -1.47      2.97 o 
  -4   6  10        0.16       -2.51      2.51 o 
  -3   6  10        4.54        3.78      2.56 o 
  -2   6  10        1.07        1.60      2.64 o 
  -6   7  10        0.46        2.22      2.87 o 
  -5   7  10        1.82       -0.98      3.44 o 
  -4   7  10        0.04       -0.56      2.87 o 
  -3   7  10        1.65        0.32      2.52 o 
  -6   1  11        1.02        5.15      3.03 o 
  -5   1  11        1.06       -0.62      2.93 o 
  -4   1  11        9.56        8.40      3.57 o 
  -6   2  11        0.23        5.84      4.75 o 
  -5   2  11        6.80        8.68      3.60 o 
  -4   2  11        1.91        3.57      3.09 o 
  -5   3  11        2.52        6.01      3.38 o 
                                                 
